# Supplementary material for: A pilot study to evaluate tissue- and plasma-based DNA driver mutations in a cohort of patients with pancreatic intraductal papillary mucinous neoplasms
Source: G3 (Bethesda). 2022 Dec 1;13(2):jkac314. doi: 10.1093/g3journal/jkac314 (PMC9911050; doi:10.1093/g3journal/jkac314)
Supplement: jkac314_Supplementary_Data [file jkac314_supplementary_data.zip]

Archive with 8 entries (8 files):
- File_S1_G3-2022-403932.txt
- Table_S1_G3-2022-403932.csv
- Table_S2_G3-2022-403932.xlsx
- Table_S3_G3-2022-403932.xlsx
- Table_S4_G3-2022-403932.csv
- Table_S5_G3-2022-403932.csv
- Table_S6_G3-2022-403932.csv
- Table_S7_G3-2022-403932.xlsx
