# Supplementary material for: A pilot study to evaluate tissue- and plasma-based DNA driver mutations in a cohort of patients with pancreatic intraductal papillary mucinous neoplasms
Source: G3 (Bethesda). 2022 Dec 1;13(2):jkac314. doi: 10.1093/g3journal/jkac314 (PMC9911050; doi:10.1093/g3journal/jkac314)
Supplement: jkac314_Supplementary_Data [file jkac314_supplementary_data.zip › File_S1_G3-2022-403932.txt]

ABL2
ACVR1B
AKT1
AKT2
AKT3
ALK
AMER1
APC
AR
ARAF
ARID1A
ARID1B
ARID2
ASXL1
ATM
ATR
ATRX
AURKA
AURKB
AURKC
AXIN1
AXIN2
B2M
BAP1
BCL2
BCL2L1
BCL6
BCOR
BCORL1
BCR
BIRC3
BLM
BRAF
BRCA1
BRCA2
BRIP1
BTK
CALR
CARD11
CBL
CBLB
CBLC
CCND1
CCND3
CCNE1
CD274
CD79A
CD79B
CDC73
CDH1
CDK12
CDK4
CDK6
CDKN2A
CDKN2B
CDKN2C
CEBPA
CHEK1
CHEK2
CIC
CREBBP
CRLF2
CSF1R
CSF3R
CTCF
CTNNA1
CTNNB1
CUX1
CXCR4
CYLD
DAXX
DDR2
DICER1
DNM2
DNMT3A
DOT1L
EED
EGFR
EGLN1
EP300
EPAS1
EPHA3
EPHA5
ERBB2
ERBB3
ERBB4
ERG
ESR1
ETV6
EXO1
EZH2
FAM175A
FAM46C
FANCA
FANCC
FANCD2
FANCE
FANCF
FANCG
FAS
FBXW7
FGF4
FGF6
FGFR1
FGFR2
FGFR3
FGFR4
FH
FLCN
FLT3
FLT4
FOXL2
FUBP1
GAKT1
GALNT12
GATA1
GATA2
GATA3
GEN1
GNA11
GNAQ
GNAS
GREM1
GRIN2A
H3F3A
HGF
HIST1H3B
HNF1A
HOXB13
HRAS
HSP90AA1
ID3
IDH1
IDH2
IGF1R
IKZF1
IKZF3
IL7R
INHBA
IRF4
JAK1
JAK2
JAK3
KAT6A
KDM5C
KDM6A
KDR
KEAP1
KIT
KMT2A
KMT2B
KMT2C
KMT2D
KRAS
LRP1B
MAP2K1
MAP2K2
MAP2K4
MAP3K1
MAP3K14
MAPK1
MCL1
MDM2
MDM4
MED12
MEF2B
MEN1
MET
MITF
MLH1
MPL
MRE11A
MSH2
MSH6
MTOR
MUTYH
MYC
MYCL
MYCN
MYD88
NF1
NF2
NFE2L2
NFKBIA
NKX2-1
NOTCH1
NOTCH2
NOTCH3
NPM1
NRAS
NSD1
NTRK1
NTRK2
NTRK3
PAK3
PALB2
PAX5
PBRM1
PDGFRA
PDGFRB
PHF6
PIK3CA
PIK3R1
PIK3R2
PIM1
PLCG1
PMS1
PMS2
POLD1
POLE
PPM1D
PPP2R1A
PRDM1
PRKAR1A
PRKDC
PRSS1
PTCH1
PTEN
PTPN11
RAC1
RAD21
RAD50
RAD51
RAF1
RB1
RET
RHEB
RHOA
RIT1
RNF43
ROS1
RUNX1
SDHB
SETBP1
SETD2
SF3B1
SMAD2
SMAD4
SMARCA4
SMARCB1
SMC1A
SMC3
SMO
SOCS1
SOX2
SOX9
SPOP
SRC
SRSF2
STAG2
STAT3
STK11
SUFU
SUZ12
TAL1
TCF3
TERT
TET2
TGFBR2
TNFAIP3
TNFRSF14
TP53
TRAF3
TSC1
TSC2
TSHR
U2AF1
U2AF2
VHL
WHSC1
WT1
XPO1
XRCC2
XRCC3
ZNF217
ZRSR2
