# Supplementary material for: A pilot study to evaluate tissue- and plasma-based DNA driver mutations in a cohort of patients with pancreatic intraductal papillary mucinous neoplasms
Source: G3 (Bethesda). 2022 Dec 1;13(2):jkac314. doi: 10.1093/g3journal/jkac314 (PMC9911050; doi:10.1093/g3journal/jkac314)
Supplement: jkac314_Supplementary_Data [file jkac314_supplementary_data.zip › Table_S1_G3-2022-403932.csv]

Supplementary Table 1. Characteristics and Mutation Results for the IPMN Cases in the Study Cohort (n=46)
Sample	Grade	Cyst_Size	Plasma_Avail	Epith_Subtype	main duct involvement	HRS: Main pancreatic duct >10 mm	HRS : obstructive jaundice	HRS : enhancing mural nodule> 5mm	side branch IPMN	Survival_months	APC	APC_positions	CTNNB1	CTNNB1_positions	GNAS	GNAS_positions	KRAS	KRAS_positions	NRAS	NRAS_positions	PIK3CA	PIK3CA_positions	PTEN	PTEN_positions	RNF43	RNF43_positions	SMAD4	SMAD4_positions	STK11	STK11_positions	TP53	TP53_positions
FFPE01_S11	HG	5	No	gastric	N	N	N	N	N	90	trunc	p.R2208X/p.R2226X	NA	NA	NA	NA	mut	p.G12D	NA	NA	NA	NA	NA	NA	NA	p.P591L	NA	NA	NA	NA	mut	p.G228A/p.G321A/p.G360A
FFPE02_S20	HG	1.5	Yes	gastric	N	N	N	N	N	104	NA	NA	NA	NA	mut	p.R186H/p.R187H/p.R201H/p.R202H/p.R844H	NA	NA	NA	NA	NA	NA	NA	NA	trunc	p.W15X	NA	NA	NA	NA	NA	NA
FFPE03_S4	Inv	NA	No	intestinal	Y	N	N	N	N	127	NA	NA	NA	NA	NA	NA	mut	p.G12D	NA	NA	NA	NA	NA	NA	NA	p.G461R,p.V206M,p.P118L	NA	NA	NA	NA	NA	NA
FFPE05_S5	Inv	NA	No	pancreatobiliary	N	N	N	N	N	146	NA	NA	NA	NA	NA	NA	mut	p.G12V	NA	NA	NA	NA	NA	NA	NA	NA	trunc	p.W323X	NA	NA	NA	NA
FFPE06_S18	MG	2.2	No	intestinal	N	N	N	N	Y	51	NA	NA	NA	NA	NA	NA	NA	NA	NA	NA	NA	NA	NA	NA	NA	NA	NA	NA	NA	NA	NA	NA
FFPE09_S15	HG	3.5	No	intestinal	Y	N	N	N	N	90	NA	NA	NA	NA	NA	NA	NA	NA	NA	NA	NA	NA	NA	NA	NA	NA	trunc	p.R135X	NA	NA	NA	NA
FFPE10_S30	HG	4.8	No	intestinal	Y	N	N	N	N	83	NA	NA	NA	NA	NA	NA	mut	p.Q61H,p.G12V,p.G12R	NA	NA	NA	NA	NA	NA	trunc	p.R117fs	NA	NA	NA	NA	NA	NA
FFPE12_S13	MG	2.4	No	pancreatobiliary	N	N	N	N	N	80	NA	NA	mut	p.S45F,p.A305V,p.T339I	NA	NA	mut	p.R73K,p.G12D	NA	NA	NA	NA	trunc	p.Q149X	NA	p.A70T	NA	NA	NA	NA	mut	p.G161R/p.G254R/p.G293R,p.P13S
FFPE15_S19	MG	2.5	Yes	gastric	N	N	N	N	N	6	NA	NA	NA	NA	NA	NA	NA	NA	NA	NA	NA	NA	NA	NA	NA	NA	NA	NA	NA	NA	NA	NA
FFPE18_S27	MG	0.7	No	gastric	N	N	N	N	N	22	NA	NA	NA	NA	mut	p.R186H/p.R187H/p.R201H/p.R202H/p.R844H	mut	p.G12V	NA	NA	NA	NA	NA	NA	NA	p.H292R,p.P154L	NA	NA	NA	NA	mut	p.R205Q/p.R337Q
FFPE21_S23	HG	4.5	Yes	pancreatobiliary	Y	N	N	N	N	NA	NA	NA	NA	NA	mut	p.R186C/p.R187C/p.R201C/p.R202C/p.R844C	mut	p.G12V	NA	NA	NA	NA	NA	NA	NA	NA	NA	NA	NA	NA	NA	NA
FFPE22_S33	Inv	4.5	Yes	intestinal	Y	N	N	Y	Y	53	trunc	c.135+1G>A	NA	NA	NA	NA	NA	NA	mut	p.G10R	NA	NA	NA	NA	NA	p.A459T	trunc	p.Q284X	NA	NA	trunc	p.H236Y/p.H329Y/p.H368Y/splicing
FFPE23_S7	MG	1.8	Yes	gastric	Y	no mention of size	N	N	N	NA	NA	NA	NA	NA	NA	NA	mut	p.G12V	NA	NA	NA	NA	NA	NA	trunc	p.27_27del	NA	NA	NA	NA	NA	NA
FFPE24_S8	MG	3	Yes	intestinal	N	N	N	N	Y	118	NA	NA	NA	NA	NA	NA	mut	p.G12V	NA	NA	NA	NA	NA	NA	NA	NA	NA	NA	NA	NA	NA	NA
FFPE26_S34	MG	2.9	No	gastric	N	N	N	N	N	203	NA	NA	NA	NA	NA	NA	trunc	p.G12D,c.291-1G>A	NA	NA	NA	NA	NA	NA	NA	p.P101L	NA	NA	trunc	p.R86X	mut	p.G193E/p.G286E/p.G325E,p.P151L/p.P190L/p.P58L
FFPE27_S9	MG	2.5	No	gastric	Y	Y	N	N	N	102	NA	NA	NA	NA	mut	p.R186C/p.R187C/p.R201C/p.R202C/p.R844C	mut	p.Q61H,p.G12D	NA	NA	NA	NA	NA	NA	NA	NA	NA	NA	NA	NA	NA	NA
FFPE28_S14	MG	3.5	No	intestinal	Y	Y	N	N	N	109	NA	NA	NA	NA	mut	p.R186C/p.R187C/p.R201C/p.R202C/p.R844C	mut	p.Q61H,p.G12D	NA	NA	NA	NA	NA	NA	trunc	c.953-1G>A	NA	NA	NA	NA	NA	NA
FFPE29_S31	MG	1.6	Yes	intestinal	N	N	N	N	N	138	trunc	p.Q161X/p.Q171X,p.Q1887X/p.Q1905X	NA	NA	NA	NA	mut	p.G12D	NA	NA	NA	NA	NA	NA	NA	NA	NA	NA	NA	NA	mut	p.C143Y/p.C236Y/p.C275Y,p.M111I/p.M204I/p.M243I
FFPE30_S12	MG	1.5	Yes	pancreatobiliary	N	N	N	N	Y	98	trunc	p.Q1886X/p.Q1904X	NA	NA	mut	p.R186C/p.R187C/p.R201C/p.R202C/p.R844C	mut	p.G12D	NA	NA	NA	NA	NA	NA	NA	NA	NA	NA	NA	NA	mut	p.G147R/p.G240R/p.G279R,p.S57F/p.S96F
FFPE33_S10	MG	2	No	intestinal	N	N	N	N	Y	94	trunc	c.780+1G>A/c.834+1G>A	NA	NA	NA	NA	mut	p.G12D	NA	NA	NA	NA	NA	NA	NA	NA	NA	NA	NA	NA	NA	NA
FFPE34_S32	HG	1.7	No	intestinal	Y	N	N	N	N	70	NA	NA	NA	NA	mut	p.R186H/p.R187H/p.R201H/p.R202H/p.R844H	mut	p.G12V	NA	NA	NA	NA	NA	NA	NA	NA	NA	NA	NA	NA	NA	NA
FFPE40_S17	MG	1.2	No	gastric	N	N	N	N	Y	NA	NA	NA	NA	NA	mut	p.R186C/p.R187C/p.R201C/p.R202C/p.R844C	NA	NA	NA	NA	NA	NA	NA	NA	NA	NA	NA	NA	NA	NA	NA	NA
FFPE41_S1	MG	0.7	Yes	pancreatobiliary	Y	N	N	N	Y	71	NA	NA	NA	NA	mut	p.R186H/p.R187H/p.R201H/p.R202H/p.R844H	mut	p.G12D	NA	NA	NA	NA	NA	NA	NA	NA	NA	NA	NA	NA	NA	NA
FFPE43_S21	MG	2.2	No	intestinal	Y	Y	N	Y	N	70	NA	NA	NA	NA	mut	p.R186H/p.R187H/p.R201H/p.R202H/p.R844H	NA	NA	NA	NA	NA	NA	NA	NA	NA	NA	NA	NA	NA	NA	NA	NA
FFPE46_S22	MG	NA	No	gastric	N	N	Y	N	N	27	NA	NA	NA	NA	mut	p.R186C/p.R187C/p.R201C/p.R202C/p.R844C	mut	p.G12V	NA	NA	NA	NA	NA	NA	NA	NA	NA	NA	NA	NA	NA	NA
FFPE47_S24	MG	2.5	No	gastric	N	N	N	N	N	167	NA	NA	NA	NA	NA	NA	mut	p.G12D	NA	NA	NA	NA	NA	NA	NA	NA	NA	NA	NA	NA	mut	p.G112S/p.G205S/p.G244S
FFPE50_S25	Inv	5	No	intestinal	Y	Y	N	N	N	65	NA	NA	NA	NA	mut	p.R186H/p.R187H/p.R201H/p.R202H/p.R844H	mut	p.G12D	NA	NA	NA	NA	NA	NA	trunc	p.R371X	NA	NA	NA	NA	NA	NA
FFPE51_S16	MG	2.3	No	gastric	Y	N	N	N	N	NA	NA	NA	NA	NA	mut	p.R186H/p.R187H/p.R201H/p.R202H/p.R844H	mut	p.G12R	NA	NA	NA	NA	NA	NA	NA	NA	NA	NA	NA	NA	NA	NA
FFPE56_S26	MG	2.5	No	intestinal	N	N	N	N	N	74	NA	NA	NA	NA	mut	p.R186H/p.R187H/p.R201H/p.R202H/p.R844H	mut	p.G13D	NA	NA	NA	NA	NA	NA	NA	NA	NA	NA	NA	NA	NA	NA
FFPE57_S3	MG	2.5	Yes	gastric	N	N	Y	N	Y	56	NA	NA	NA	NA	NA	NA	mut	p.G12R	NA	NA	NA	NA	NA	NA	NA	NA	NA	NA	NA	NA	NA	NA
FFPE58_S28	MG	3.6	No	gastric	N	Y	N	N	N	63	NA	NA	NA	NA	mut	p.R186H/p.R187H/p.R201H/p.R202H/p.R844H	mut	p.G12R	NA	NA	NA	NA	NA	NA	trunc	p.V490fs	NA	NA	NA	NA	NA	NA
FFPE61_S6	MG	3.1	Yes	pancreatobiliary	Y	N	N	N	N	56	NA	NA	NA	NA	mut	p.R186H/p.R187H/p.R201H/p.R202H/p.R844H	NA	NA	NA	NA	NA	NA	NA	NA	NA	NA	NA	NA	NA	NA	NA	NA
FFPE62_S2	MG	3.5	Yes	pancreatobiliary	N	N	N	Y	Y	61	NA	NA	NA	NA	NA	NA	trunc	p.G12D,p.182_182del	NA	NA	NA	NA	NA	NA	NA	NA	NA	NA	NA	NA	NA	NA
FFPE64_S29	MG	2	No	pancreatobiliary	N	N	N	Y	N	NA	NA	NA	NA	NA	mut	p.R186C/p.R187C/p.R201C/p.R202C/p.R844C	mut	p.G12V	NA	NA	mut	p.E542K,p.E545K	NA	NA	NA	NA	NA	NA	NA	NA	NA	NA
FFPE-DNA-04_S1	MG	3.5	Yes	IOPN	N	N	N	N	N	144	trunc	p.Q1360X/p.Q1378X,p.Q1746X/p.Q1764X,p.Q1893X/p.Q1911X	NA	NA	NA	NA	mut	p.G12V	NA	NA	NA	NA	NA	NA	trunc	p.Q768X	NA	NA	NA	NA	NA	NA
FFPE-DNA-07_S2	MG	3	No	intestinal	N	N	N	N	N	102	NA	NA	NA	NA	NA	NA	mut	p.G12D	NA	NA	NA	NA	NA	NA	NA	NA	NA	NA	NA	NA	NA	NA
FFPE-DNA-08_S3	HG	1	No	intestinal	N	N	N	N	Y	108	NA	NA	NA	NA	NA	NA	mut	p.Q61H	NA	NA	NA	NA	NA	NA	NA	NA	NA	NA	NA	NA	NA	NA
FFPE-DNA-11_S4	MG	1.7	No	gastric	N	N	N	N	Y	69	NA	NA	NA	NA	mut	p.R186C/p.R187C/p.R201C/p.R202C/p.R844C	mut	p.G12D	NA	NA	NA	NA	NA	NA	trunc	c.253-2A>T,p.G26fs	NA	NA	NA	NA	NA	NA
FFPE-DNA-25_S5	Inv	3	No	intestinal	Y	no mention of size	N	Y	N	35	trunc	c.1258+1G>A/c.1312+1G>A,splicing,p.Q1360X/p.Q1378X	NA	NA	NA	NA	mut	p.G12R	mut	p.G13S	NA	NA	NA	NA	trunc	c.450+1G>A	trunc	p.Q256X	NA	NA	trunc	p.Q243X/p.Q336X/p.Q375X,c.387-1G>A/c.666-1G>A/c.783-1G>A
FFPE-DNA-32_S6	HG	3.5	Yes	pancreatobiliary	Y	N	N	N	N	95	trunc	p.Q1511X/p.Q1529X,p.W2546X/p.W2564X	NA	NA	mut	p.R186C/p.R187C/p.R201C/p.R202C/p.R844C	NA	NA	NA	NA	NA	NA	NA	NA	NA	NA	NA	NA	NA	NA	trunc	c.597+1G>A/c.876+1G>A/c.993+1G>A
FFPE-DNA-35_S7	MG	3	No	intestinal	N	N	N	N	N	75	NA	NA	NA	NA	NA	NA	mut	p.G12V	NA	NA	NA	NA	trunc	p.G282X	NA	NA	NA	NA	NA	NA	NA	NA
FFPE-DNA-36_S8	Inv		No	pancreatobiliary	Y	N	N	Y	N	18	NA	NA	NA	NA	NA	NA	mut	p.G12D	NA	NA	NA	NA	NA	NA	NA	NA	NA	NA	NA	NA	mut	p.V158M/p.V197M/p.V65M
FFPE-DNA-42_S9	MG	NA	No	gastric	N	N	Y	N	N	64	NA	NA	NA	NA	NA	NA	mut	p.G12V	NA	NA	NA	NA	NA	NA	NA	NA	NA	NA	NA	NA	NA	NA
FFPE-DNA-48_S10	MG	1.2	No	gastric	N	N	N	Y	Y	65	NA	NA	NA	NA	NA	NA	mut	p.G12R	NA	NA	NA	NA	NA	NA	NA	NA	NA	NA	NA	NA	NA	NA
FFPE-DNA-49_S11	HG	1.1	No	intestinal	Y	Y	N	N	N	34	NA	NA	NA	NA	mut	p.R186C/p.R187C/p.R201C/p.R202C/p.R844C	mut	p.G12D	NA	NA	NA	NA	NA	NA	trunc	p.G67fs	NA	NA	NA	NA	NA	NA
FFPE-DNA-63_S12	Inv	NA	Yes	intestinal	N	Y	Y	Y	N	5	NA	NA	NA	NA	NA	NA	mut	p.G12D	NA	NA	NA	NA	NA	NA	trunc	c.688-1G>A	NA	NA	NA	NA	NA	NA
