# Supplementary material for: A pilot study to evaluate tissue- and plasma-based DNA driver mutations in a cohort of patients with pancreatic intraductal papillary mucinous neoplasms
Source: G3 (Bethesda). 2022 Dec 1;13(2):jkac314. doi: 10.1093/g3journal/jkac314 (PMC9911050; doi:10.1093/g3journal/jkac314)
Supplement: jkac314_Supplementary_Data [file jkac314_supplementary_data.zip › Table_S2_G3-2022-403932.xlsx]

## Sheet: PancPlasma.af.summ
Supplementary Table 2. Variant Allele Frequencies for the Plasma Samples Evaluated in this Cohort
	GenomicDNA03_S6	GenomicDNA18_S5	GenomicDNA28_S7	Plasma02_S13	Plasma04_S11	Plasma15_S15	Plasma21_S19	Plasma22_S17	Plasma23_S14	Plasma24_S16	Plasma29_S12	Plasma30_S18	Plasma32_S10	Plasma41_S20	Plasma57_S2	Plasma61_S3	Plasma62_S1	Plasma63_S4
0%	0.00849421	0.00690805	0.00793651	0.0111643	0.0100671	0.00991736	0.0120192	0.056338	0.00606061	0.0140845	0.0234899	0.0148368	0.0139211	0.0111288	0.0130548	0.0218069	0.503038	0.0126316
25%	0.027737	0.00842251	0.00840336	0.0134048	0.0123748	0.0278744	0.025608	0.056338	0.0114007	0.0244166	0.0272727	0.0171466	0.0257235	0.0254057	0.0131284	0.0221519	0.503038	0.0168879
50%	0.0469799	0.0125512	0.00887021	0.0146699	0.0157773	0.447099	0.0323452	0.056338	0.0134529	0.034188	0.0419753	0.019067	0.0347826	0.0396825	0.169062	0.022508	0.503038	0.0270105
75%	0.269193	0.11024	0.00933707	0.0164835	0.0193894	0.502289	0.0396286	0.056338	0.0189573	0.0449183	0.129032	0.0201934	0.0441767	0.273834	0.436365	0.0865225	0.503038	0.14017
100%	0.491405	0.480351	0.00980392	0.0697674	0.469438	0.54195	0.522388	0.056338	0.47644	0.572973	0.482517	0.489051	0.509434	0.507985	0.527919	0.529817	0.503038	0.453537
