# Supplementary material for: A pilot study to evaluate tissue- and plasma-based DNA driver mutations in a cohort of patients with pancreatic intraductal papillary mucinous neoplasms
Source: G3 (Bethesda). 2022 Dec 1;13(2):jkac314. doi: 10.1093/g3journal/jkac314 (PMC9911050; doi:10.1093/g3journal/jkac314)
Supplement: jkac314_Supplementary_Data [file jkac314_supplementary_data.zip › Table_S3_G3-2022-403932.xlsx]

## Sheet: Sheet1
Supplementary Table 3. DNA concentrations for the plasma samples sequenced in this study
SampleID	Concentration (pg/uL)	total ng	volume plasma used for extraction
Plasma62	44.65	1.16	400ul
Plasma57	280.56	7.29	500ul
Plasma61	379.47	9.87	500ul
Plasma63	133.8	3.48	500ul
Plasma32	11.75	0.31	300ul
Plasma04	83.71	2.18	400ul
Plasma29	58.09	1.51	400ul
Plasma02	84.22	2.19	500ul
Plasma23	73.61	1.91	400ul
Plasma15	85.53	2.22	500ul
Plasma24	55.12	1.43	300ul
Plasma22	511.71	13.3	500ul
Plasma30	85.12	2.21	500ul
Plasma21	57.65	1.5	500ul
Plasma41	104.89	2.73	500ul
