# Supplementary material for: A pilot study to evaluate tissue- and plasma-based DNA driver mutations in a cohort of patients with pancreatic intraductal papillary mucinous neoplasms
Source: G3 (Bethesda). 2022 Dec 1;13(2):jkac314. doi: 10.1093/g3journal/jkac314 (PMC9911050; doi:10.1093/g3journal/jkac314)
Supplement: jkac314_Supplementary_Data [file jkac314_supplementary_data.zip › Table_S4_G3-2022-403932.csv]

Sample ID	Nanodrop ng/ul	Qubit ng/ul	DIN
FFPE DNA 01	42.5	4.7	1.9
FFPE DNA 02	62.2	14.6	1.9
FFPE DNA 03	48.6	7.6	2.1
FFPE DNA 04	89.1	20	2.4
FFPE DNA 05	48.8	7	1.5
FFPE DNA 06	45.6	17.5	3.5
FFPE DNA 07	77.8	19.3	2.4
FFPE DNA 08	153.9	52	2.4
FFPE DNA 09	14.9	4	2.2
FFPE DNA 10	22.9	2.3	1.7
FFPE DNA 11	161.1	41	2.4
FFPE DNA 12	11.5	4.3	3.4
FFPE DNA 15	92.7	17	1.9
FFPE DNA 18	44.6	10	3
FFPE DNA 21	69.2	12.1	1.6
FFPE DNA 22	11.2	1.1	3.4
FFPE DNA 23	34.5	5.4	2
FFPE DNA 24	32.6	5.4	2.7
FFPE DNA 26	24.5	2.5	1.3
FFPE DNA 27	29.4	5.4	2.1
FFPE DNA 28	29.1	4.3	1.6
FFPE DNA 29	26.1	2.3	1
FFPE DNA 30	21.1	4.5	1.7
FFPE DNA 32	117.8	36	2.3
FFPE DNA 33	23	4.8	1.9
FFPE DNA 34	8.1	1.34	1.7
FFPE DNA 35	82.6	24	2.2
FFPE DNA 40	56	18	2.5
FFPE DNA 41	27.2	9.1	2.8
FFPE DNA 42	88.2	33	1.4
FFPE DNA 43	87.9	13.6	4.6
FFPE DNA 46	56.9	13.2	2.2
FFPE DNA 47	33.8	11.4	4.9
FFPE DNA 48	123.1	42.6	2.7
FFPE DNA 49	98.2	39.2	2.7
FFPE DNA 50	127.9	10.9	1.3
FFPE DNA 51	52.7	0.4	1.5
FFPE DNA 56	38.8	10.3	2.6
FFPE DNA 557	57	8.1	1.8
FFPE DNA 58	51.8	9.8	1.7
FFPE DNA 61	38.7	7	1.9
FFPE DNA 62	49.8	8.4	1.6
FFPE DNA 63	74	32	3.1
FFPE DNA 64	25.3	9.4	2.6
