# Supplementary material for: A pilot study to evaluate tissue- and plasma-based DNA driver mutations in a cohort of patients with pancreatic intraductal papillary mucinous neoplasms
Source: G3 (Bethesda). 2022 Dec 1;13(2):jkac314. doi: 10.1093/g3journal/jkac314 (PMC9911050; doi:10.1093/g3journal/jkac314)
Supplement: jkac314_Supplementary_Data [file jkac314_supplementary_data.zip › Table_S5_G3-2022-403932.csv]

read set	FFPE43_S21	FFPE51_S16	FFPE29_S31	FFPE56_S26	FFPE18_S27	FFPE50_S25	FFPE09_S15	FFPE12_S13	FFPE30_S12	FFPE58_S28	FFPE64_S29	FFPE62_S2	FFPE47_S24	FFPE02_S20	FFPE10_S30	FFPE28_S14	FFPE41_S1	FFPE33_S10	FFPE27_S9	FFPE46_S22	FFPE01_S11	FFPE21_S23	FFPE57_S3	FFPE61_S6	FFPE40_S17	FFPE26_S34	FFPE22_S33	FFPE03_S4	FFPE23_S7	FFPE24_S8	FFPE06_S18	FFPE34_S32	FFPE05_S5	FFPE15_S19	FFPE-DNA-08_S3	FFPE-DNA-11_S4	FFPE-DNA-25_S5	FFPE-DNA-32_S6	FFPE-DNA-35_S7	FFPE-DNA-36_S8	FFPE-DNA-42_S9	FFPE-DNA-48_S10	FFPE-DNA-49_S11	FFPE-DNA-63_S12	FFPE-DNA-04_S1	FFPE-DNA-07_S2
read fragments total	34,426,264	4,810,941	5,430,827	4,576,249	4,275,779	4,555,473	5,021,947	4,686,925	3,868,010	3,453,038	3,596,071	3,741,590	3,043,066	3,260,359	2,958,643	2,850,054	3,439,444	2,770,708	2,837,799	2,433,920	2,632,863	2,771,753	2,670,287	2,655,763	2,187,460	2,801,311	3,016,702	2,542,865	2,761,481	2,531,030	1,762,886	2,205,878	2,486,411	1,905,084	14,433,443	13,100,609	15,515,885	14,338,810	11,820,656	13,321,277	8,753,110	9,560,397	12,238,401	18,730,067	12,035,846	13,529,495
read fragments dropped, less than 40 bp	939,110	118,599	144,208	86,074	215,574	75,127	171,413	319,489	161,599	69,729	65,920	151,020	33,965	116,963	41,502	28,673	170,465	80,334	128,520	38,244	90,015	155,590	134,464	137,749	33,878	174,246	149,237	201,277	303,804	181,314	26,449	31,301	211,201	139,835	468,113	455,077	340,313	782,615	288,483	177,384	246,704	223,900	264,169	339,062	602,361	511,674
read fragments dropped, R1 or R2 not mapped	739,889	82,326	90,257	70,160	78,512	75,989	76,784	87,880	63,797	55,331	172,836	53,268	49,048	62,948	48,291	44,267	45,790	46,471	47,433	42,429	45,340	52,768	42,033	36,507	35,259	47,297	59,917	39,380	38,643	34,219	30,648	29,642	38,188	40,835	187,666	182,420	185,216	211,292	161,848	177,298	113,012	109,174	143,925	203,409	167,636	192,484
read fragments dropped, not passing mapping filters (low mapq, split alignments, discordant pairs, etc.)	5,374,155	706,055	869,658	370,411	462,779	674,854	400,108	617,480	418,778	317,316	402,304	365,822	197,347	370,635	357,506	249,870	322,208	328,891	309,373	178,348	383,666	345,653	437,873	289,401	166,657	534,137	707,930	319,050	374,548	272,073	124,870	159,089	437,301	238,953	1,372,531	1,518,424	1,176,492	1,814,284	1,140,224	1,019,625	875,050	792,160	1,021,665	1,263,296	954,009	1,399,485
read fragments dropped, off target	435,699	84,473	129,281	75,121	62,389	118,780	107,103	74,221	56,470	52,583	58,190	57,774	62,347	29,079	58,995	40,894	46,498	46,553	56,906	43,544	40,047	54,082	36,860	41,882	43,634	34,446	76,493	51,103	47,430	36,980	34,332	36,708	48,564	14,959	294,420	244,477	345,266	283,708	230,371	238,175	155,029	172,108	222,214	315,406	255,435	250,026
read fragments with primer found, on-target	26,937,411	3,819,488	4,197,423	3,974,483	3,456,525	3,610,723	4,266,539	3,587,855	3,167,366	2,958,079	2,896,821	3,113,706	2,700,359	2,680,734	2,452,349	2,486,350	2,854,483	2,268,459	2,295,567	2,131,355	2,073,795	2,163,660	2,019,057	2,150,224	1,908,032	2,011,185	2,023,125	1,932,055	1,997,056	2,006,444	1,546,587	1,949,138	1,751,157	1,470,502	12,110,713	10,700,211	13,468,598	11,246,911	9,999,730	11,708,795	7,363,315	8,263,055	10,586,428	16,608,894	10,056,405	11,175,826
read fragments with primer found, on-target percent	98.41	97.84	97.01	98.14	98.23	96.82	97.55	97.97	98.25	98.25	98.03	98.18	97.74	98.93	97.65	98.38	98.40	97.99	97.58	98.00	98.11	97.56	98.21	98.09	97.76	98.32	96.36	97.42	97.68	98.19	97.83	98.15	97.30	98.99	97.63	97.77	97.50	97.54	97.75	98.01	97.94	97.96	97.94	98.14	97.52	97.81
MTs	10,164,981	3,432,999	1,297,901	3,237,587	3,068,107	1,529,361	1,432,476	1,767,207	2,276,211	2,478,068	2,409,899	2,445,637	2,051,522	2,420,170	1,814,001	2,061,245	2,275,525	1,945,510	1,735,787	1,697,251	1,624,577	1,776,920	1,526,134	1,969,929	1,501,099	1,156,307	661,493	1,602,851	1,456,573	1,580,491	1,339,134	1,158,251	1,316,750	1,306,656	6,839,531	9,236,416	3,198,290	8,396,186	7,133,761	6,640,291	6,217,760	6,191,553	7,413,212	10,999,707	3,354,414	6,859,035
read fragments	26,937,366	3,819,483	4,197,408	3,974,476	3,456,518	3,610,712	4,266,524	3,587,839	3,167,361	2,958,076	2,896,812	3,113,704	2,700,357	2,680,733	2,452,344	2,486,346	2,854,479	2,268,458	2,295,561	2,131,349	2,073,794	2,163,659	2,019,044	2,150,220	1,908,027	2,011,178	2,023,107	1,932,054	1,997,050	2,006,439	1,546,583	1,949,130	1,751,149	1,470,499	12,110,710	10,700,211	13,468,569	11,246,904	9,999,727	11,708,789	7,363,315	8,263,055	10,586,425	16,608,894	10,056,387	11,175,822
read fragments per MT, mean	2.7	1.1	3.2	1.2	1.1	2.4	3.0	2.0	1.4	1.2	1.2	1.3	1.3	1.1	1.4	1.2	1.3	1.2	1.3	1.3	1.3	1.2	1.3	1.1	1.3	1.7	3.1	1.2	1.4	1.3	1.2	1.7	1.3	1.1	1.8	1.2	4.2	1.3	1.4	1.8	1.2	1.3	1.4	1.5	3.0	1.6
read fragments per MT, 25th percentile	1	1	1	1	1	1	1	1	1	1	1	1	1	1	1	1	1	1	1	1	1	1	1	1	1	1	1	1	1	1	1	1	1	1	1	1	1	1	1	1	1	1	1	1	1	1
read fragments per MT, 50th percentile	2	1	2	1	1	2	2	1	1	1	1	1	1	1	1	1	1	1	1	1	1	1	1	1	1	1	2	1	1	1	1	1	1	1	1	1	3	1	1	1	1	1	1	1	2	1
read fragments per MT, 75th percentile	3	1	4	1	1	3	4	2	2	1	1	1	1	1	2	1	1	1	1	1	1	1	1	1	1	2	4	1	2	1	1	2	1	1	2	1	6	1	2	2	1	2	2	2	4	2
sample fragment length, 25th percentile (bp)	82	97	77	100	81	93	77	67	80	100	98	76	106	88	107	106	74	91	77	99	81	75	73	73	98	71	71	68	61	67	106	93	65	72	82	91	81	76	92	101	91	91	93	97	69	79
sample fragment length, 50th percentile (bp)	114	132	104	134	112	129	106	88	109	134	129	105	141	122	146	138	102	122	103	131	108	101	102	99	129	96	94	88	78	88	139	123	87	99	112	126	112	104	124	134	123	121	126	130	92	106
sample fragment length, 75th percentile (bp)	155	173	139	174	146	174	142	115	142	174	166	145	183	160	197	177	140	158	132	170	139	131	146	136	165	128	124	116	102	117	178	158	119	132	146	165	149	137	160	175	160	158	164	171	123	138
# of primers	11,311	11,311	11,311	11,311	11,311	11,311	11,311	11,311	11,311	11,311	11,311	11,311	11,311	11,311	11,311	11,311	11,311	11,311	11,311	11,311	11,311	11,311	11,311	11,311	11,311	11,311	11,311	11,311	11,311	11,311	11,311	11,311	11,311	11,311	11,311	11,311	11,311	11,311	11,311	11,311	11,311	11,311	11,311	11,311	11,311	11,311
mean primer MT depth	898.68	303.51	114.75	286.23	271.25	135.21	126.64	156.24	201.24	219.08	213.06	216.22	181.37	213.97	160.37	182.23	201.18	172.00	153.46	150.05	143.63	157.10	134.92	174.16	132.71	102.23	58.48	141.71	128.77	139.73	118.39	102.40	116.41	115.52	604.68	816.59	282.76	742.30	630.69	587.06	549.71	547.39	655.40	972.48	296.56	606.40
% of primers >= 5% of mean MT depth	99.88	99.75	99.83	99.76	99.84	99.87	99.76	99.84	99.82	99.81	99.76	99.78	99.77	99.60	99.37	99.52	99.71	99.74	99.86	99.78	99.78	99.83	99.64	99.73	99.78	99.73	99.85	99.85	99.83	99.79	99.79	99.66	99.87	99.36	99.88	99.83	99.91	99.89	99.83	99.79	99.81	99.82	99.79	99.73	99.87	99.89
% of primers >= 10% of mean MT depth	99.68	99.54	99.75	99.49	99.67	99.72	99.64	99.70	99.60	99.53	99.48	99.48	99.52	99.06	97.75	98.82	99.39	99.60	99.67	99.66	99.56	99.69	98.94	99.28	99.65	99.55	99.73	99.66	99.67	99.56	99.60	99.07	99.59	98.56	99.73	99.64	99.78	99.75	99.64	99.63	99.58	99.61	99.59	99.47	99.70	99.74
% of primers >= 20% of mean MT depth	99.33	98.61	99.45	98.21	99.22	99.25	98.74	99.34	99.11	98.87	98.74	97.66	98.84	97.68	89.69	93.79	97.87	98.87	99.12	99.08	98.98	99.18	95.67	96.78	99.08	98.79	99.28	99.10	98.79	98.41	99.01	95.87	98.36	96.48	99.25	99.17	99.28	99.20	99.19	99.28	98.87	99.11	98.77	98.67	99.07	99.37
% of primers >= 30% of mean MT depth	98.57	96.00	98.54	94.96	98.02	98.51	96.83	98.52	97.89	97.38	96.51	93.40	97.13	94.64	81.01	84.11	94.02	97.25	97.84	97.75	97.60	97.72	89.17	91.77	97.75	97.42	97.84	97.08	96.48	94.78	97.52	88.15	95.29	94.20	98.30	98.28	98.23	97.76	98.05	98.11	96.83	97.85	96.80	96.33	97.67	98.76
mean primer read fragment depth	2,381.52	337.68	371.09	351.38	305.59	319.22	377.20	317.20	280.02	261.52	256.11	275.28	238.74	237.00	216.81	219.82	252.36	200.55	202.95	188.43	183.34	191.29	178.50	190.10	168.69	177.81	178.86	170.81	176.56	177.39	136.73	172.32	154.82	130.01	1,070.70	946.00	1,190.75	994.33	884.07	1,035.17	650.99	730.53	935.94	1,468.38	889.08	988.05
% of primers >= 5% of mean read fragment depth	99.77	99.78	99.79	99.73	99.84	99.80	99.72	99.82	99.78	99.78	99.73	99.72	99.77	99.59	99.35	99.52	99.71	99.73	99.84	99.78	99.75	99.82	99.56	99.72	99.76	99.74	99.81	99.85	99.83	99.74	99.76	99.60	99.84	99.35	99.85	99.81	99.83	99.89	99.80	99.75	99.79	99.80	99.75	99.68	99.89	99.86
% of primers >= 10% of mean read fragment depth	99.58	99.50	99.63	99.31	99.67	99.55	99.41	99.66	99.58	99.53	99.46	99.32	99.50	99.06	97.53	98.77	99.27	99.57	99.64	99.60	99.52	99.65	98.61	99.22	99.66	99.50	99.61	99.66	99.56	99.50	99.58	98.68	99.50	98.48	99.67	99.62	99.62	99.72	99.58	99.52	99.53	99.57	99.48	99.38	99.65	99.68
% of primers >= 20% of mean read fragment depth	98.92	98.45	99.08	97.97	99.16	98.99	97.95	99.24	98.91	98.77	98.52	96.59	98.68	97.51	88.93	93.51	97.26	98.74	99.12	99.01	98.78	99.14	93.84	96.29	98.96	98.54	98.77	98.85	98.15	97.42	98.91	94.48	97.42	96.45	99.14	99.14	99.02	99.17	99.02	98.97	98.66	98.81	98.36	98.10	98.97	99.24
% of primers >= 30% of mean read fragment depth	97.65	95.69	97.58	94.17	97.95	97.60	95.26	98.00	97.37	97.01	96.07	90.49	96.74	94.30	80.19	83.50	92.10	96.83	97.74	97.55	97.16	97.74	85.99	90.99	97.33	96.63	96.65	96.53	95.03	92.27	97.35	85.86	92.57	93.99	98.09	98.17	97.51	97.81	97.63	97.28	96.34	97.34	95.76	95.16	97.57	98.30
# of target bases	836,670	836,670	836,670	836,670	836,670	836,670	836,670	836,670	836,670	836,670	836,670	836,670	836,670	836,670	836,670	836,670	836,670	836,670	836,670	836,670	836,670	836,670	836,670	836,670	836,670	836,670	836,670	836,670	836,670	836,670	836,670	836,670	836,670	836,670	836,670	836,670	836,670	836,670	836,670	836,670	836,670	836,670	836,670	836,670	836,670	836,670
mean MT depth	880.16	339.46	102.68	325.07	259.89	149.24	116.58	113.70	188.59	249.19	236.79	194.96	220.06	223.29	192.31	214.74	177.02	179.64	135.10	170.72	131.25	134.78	118.19	148.88	148.57	82.35	45.93	103.35	80.03	102.33	142.45	106.50	84.58	98.12	585.59	883.33	273.67	660.53	672.98	677.92	581.59	576.34	708.24	1,092.90	235.49	550.64
% of bases >= 5% of mean MT depth	99.91	99.84	99.89	99.83	99.90	99.91	99.76	99.69	99.87	99.87	99.84	99.68	99.89	99.82	99.07	99.75	99.70	99.85	99.89	99.91	99.78	99.87	99.54	99.32	99.89	99.68	99.27	99.23	98.35	99.02	99.90	99.51	99.39	99.81	99.91	99.91	99.93	99.89	99.90	99.91	99.87	99.88	99.88	99.88	99.90	99.88
% of bases >= 10% of mean MT depth	99.82	99.50	99.70	99.42	99.76	99.89	99.11	98.56	99.62	99.70	99.63	98.75	99.78	99.38	95.52	98.60	98.69	99.51	99.66	99.78	99.14	99.61	98.20	97.78	99.78	98.90	98.11	97.37	95.06	96.93	99.83	97.88	98.02	99.24	99.85	99.83	99.89	99.74	99.78	99.86	99.61	99.74	99.68	99.72	99.65	99.73
% of bases >= 20% of mean MT depth	98.85	97.31	98.09	96.27	98.38	99.43	95.70	93.45	97.88	98.33	97.66	94.72	98.92	96.76	86.32	91.25	93.95	97.54	97.29	98.94	96.13	97.20	92.80	91.79	98.73	95.26	92.95	91.26	86.20	90.28	99.27	90.59	92.81	96.11	99.03	99.30	99.29	97.97	98.99	99.41	97.70	98.75	97.94	98.28	96.62	98.37
% of bases >= 30% of mean MT depth	95.89	92.21	94.30	90.10	94.65	97.37	90.43	85.40	93.78	94.73	92.69	88.09	95.98	91.47	78.01	80.79	87.00	93.23	92.45	96.37	91.07	91.68	85.26	84.30	95.48	89.21	86.99	82.85	76.80	82.41	97.52	82.01	84.70	90.40	95.86	97.41	96.58	93.25	96.49	97.25	93.29	95.87	93.80	94.06	90.49	94.48
mean read depth	4,639.52	673.66	699.79	716.99	556.87	659.66	676.56	510.68	509.56	532.23	517.23	453.23	509.86	453.34	444.37	463.18	410.16	390.34	358.31	386.61	326.84	325.86	281.65	301.91	347.97	295.06	302.61	246.06	216.81	251.59	291.15	345.95	212.49	213.92	2,081.99	1,864.11	2,381.18	1,758.21	1,777.40	2,194.07	1,273.92	1,433.38	1,871.85	3,008.94	1,578.89	1,804.27
% of bases >= 5% of mean read depth	99.84	99.77	99.83	99.76	99.86	99.88	99.50	99.60	99.77	99.84	99.79	99.45	99.85	99.77	98.92	99.63	99.47	99.76	99.85	99.88	99.64	99.84	99.14	99.15	99.86	99.61	99.17	99.02	98.05	98.72	99.88	99.33	99.08	99.74	99.88	99.87	99.88	99.86	99.83	99.87	99.77	99.81	99.79	99.79	99.83	99.80
% of bases >= 10% of mean read depth	99.64	99.38	99.58	99.30	99.67	99.75	98.56	98.64	99.39	99.56	99.47	98.12	99.66	99.23	95.85	98.48	98.07	99.34	99.57	99.69	98.99	99.51	97.12	97.26	99.66	98.77	97.84	96.87	94.33	95.90	99.73	97.50	97.00	99.06	99.75	99.74	99.74	99.63	99.64	99.71	99.43	99.56	99.42	99.51	99.49	99.54
% of bases >= 20% of mean read depth	98.47	97.27	98.05	96.22	98.20	99.04	94.82	94.68	97.43	98.22	97.42	92.74	98.71	96.62	87.07	91.02	92.47	97.18	97.41	98.80	95.95	97.08	90.41	91.00	98.49	94.97	93.42	90.16	84.68	88.23	99.11	90.35	90.06	95.77	99.00	99.14	98.96	97.95	98.71	99.04	97.37	98.27	97.34	97.63	97.46	97.96
% of bases >= 30% of mean read depth	95.31	92.20	94.38	90.06	94.43	96.87	88.82	88.61	93.07	94.73	92.27	85.28	95.81	91.11	78.41	80.99	84.92	92.70	92.74	96.31	90.80	91.96	82.01	83.47	95.19	89.00	87.17	82.38	75.21	79.76	97.22	81.33	81.74	89.99	96.41	97.22	96.50	93.56	95.97	96.56	92.75	94.89	92.68	92.86	92.84	94.12
1st percentile estimated minimum detectible allele fraction (LOD)	0.0049	0.0091	0.0278	0.0095	0.0111	0.0196	0.0214	0.0193	0.0147	0.0116	0.0118	0.0124	0.0141	0.0119	0.0115	0.0093	0.0133	0.0154	0.0207	0.0185	0.0196	0.0191	0.0166	0.0148	0.0200	0.0284	0.0456	0.0209	0.0243	0.0194	0.0243	0.0181	0.0243	0.0243	0.0068	0.0056	0.0115	0.0048	0.0062	0.0062	0.0057	0.0063	0.0052	0.0039	0.0108	0.0061
5th percentile estimated minimum detectible allele fraction (LOD)	0.0070	0.0134	0.0380	0.0135	0.0159	0.0280	0.0317	0.0299	0.0214	0.0164	0.0168	0.0184	0.0194	0.0173	0.0161	0.0141	0.0195	0.0220	0.0290	0.0259	0.0282	0.0279	0.0266	0.0224	0.0284	0.0421	0.0695	0.0316	0.0371	0.0305	0.0329	0.0274	0.0376	0.0362	0.0095	0.0075	0.0156	0.0078	0.0086	0.0086	0.0081	0.0088	0.0074	0.0055	0.0157	0.0089
10th percentile estimated minimum detectible allele fraction (LOD)	0.0086	0.0164	0.0468	0.0166	0.0193	0.0346	0.0394	0.0379	0.0263	0.0201	0.0205	0.0229	0.0233	0.0213	0.0202	0.0176	0.0245	0.0268	0.0353	0.0307	0.0355	0.0345	0.0342	0.0280	0.0338	0.0524	0.0851	0.0400	0.0470	0.0390	0.0380	0.0346	0.0480	0.0454	0.0116	0.0089	0.0192	0.0097	0.0103	0.0103	0.0098	0.0105	0.0092	0.0067	0.0196	0.0107
50th percentile estimated minimum detectible allele fraction (LOD)	0.0170	0.0335	0.0947	0.0346	0.0390	0.0660	0.0828	0.0901	0.0533	0.0395	0.0411	0.0515	0.0433	0.0439	0.0454	0.0443	0.0570	0.0546	0.0741	0.0556	0.0765	0.0752	0.0820	0.0665	0.0642	0.1164	0.1961	0.0977	0.1260	0.0999	0.0647	0.0867	0.1164	0.1010	0.0224	0.0162	0.0362	0.0215	0.0193	0.0192	0.0202	0.0202	0.0189	0.0136	0.0452	0.0218
90th percentile estimated minimum detectible allele fraction (LOD)	0.0357	0.0823	0.2003	0.0932	0.0851	0.1226	0.2003	0.2427	0.1194	0.0875	0.0988	0.1373	0.0909	0.1069	0.1738	0.1468	0.1535	0.1243	0.1706	0.1121	0.1807	0.1771	0.2249	0.1920	0.1353	0.2796	0.4844	0.2884	0.4010	0.2884	0.1243	0.2714	0.3076	0.2305	0.0482	0.0321	0.0729	0.0492	0.0403	0.0379	0.0481	0.0429	0.0440	0.0320	0.1121	0.0490
95th percentile estimated minimum detectible allele fraction (LOD)	0.0452	0.1075	0.2493	0.1225	0.1081	0.1509	0.2636	0.3296	0.1509	0.1108	0.1278	0.1843	0.1135	0.1416	0.2636	0.1961	0.2049	0.1616	0.2195	0.1394	0.2365	0.2249	0.2977	0.2714	0.1706	0.3691	0.6502	0.3844	0.5400	0.4010	0.1509	0.3691	0.4010	0.2977	0.0604	0.0396	0.0901	0.0630	0.0502	0.0470	0.0626	0.0542	0.0567	0.0409	0.1438	0.0626
99th percentile estimated minimum detectible allele fraction (LOD)	0.0722	0.1786	0.4010	0.2027	0.1738	0.2195	0.4606	0.5400	0.2493	0.1807	0.2049	0.3296	0.1771	0.2427	0.4844	0.3296	0.3691	0.2714	0.3418	0.2195	0.4191	0.3550	0.5400	0.4844	0.2636	0.6091	0.9898	0.6965	0.9372	0.6965	0.2249	0.6502	0.6965	0.4844	0.0918	0.0611	0.1333	0.1004	0.0800	0.0709	0.1053	0.0877	0.0955	0.0660	0.2249	0.1003
smCounter variant calling threshold	25	19	16	18	18	16	16	16	17	17	17	17	17	17	17	17	17	17	16	17	16	16	16	16	16	15	15	16	15	16	16	16	16	16	22	25	18	22	23	23	21	21	23	28	17	21
variants called by smCounter	2,954	411	1,101	420	1,375	398	528	1,904	930	405	377	362	367	363	403	386	359	380	534	356	567	534	358	350	384	997	931	713	550	324	340	324	464	412	2,959	653	7,784	27,803	540	519	578	525	552	422	5,275	3,595
