# Supplementary material for: A pilot study to evaluate tissue- and plasma-based DNA driver mutations in a cohort of patients with pancreatic intraductal papillary mucinous neoplasms
Source: G3 (Bethesda). 2022 Dec 1;13(2):jkac314. doi: 10.1093/g3journal/jkac314 (PMC9911050; doi:10.1093/g3journal/jkac314)
Supplement: jkac314_Supplementary_Data [file jkac314_supplementary_data.zip › Table_S6_G3-2022-403932.csv]

read set	Plasma04_S11	Plasma61_S3	Plasma41_S20	Plasma62_S1	Plasma29_S12	Plasma30_S18	Plasma23_S14	Plasma02_S13	Plasma57_S2	Plasma63_S4	Plasma32_S10	Plasma22_S17	Plasma24_S16	Plasma15_S15	Plasma21_S19
read fragments total	14,141,271	9,478,153	7,944,179	7,311,780	7,521,375	7,655,959	7,736,068	7,139,772	6,890,164	6,657,720	6,013,264	6,094,076	5,930,011	4,914,148	4,213,063
read fragments dropped, less than 40 bp	398,309	168,445	259,992	124,815	123,996	162,553	231,855	162,411	146,811	136,704	182,444	259,530	272,074	92,317	101,885
read fragments dropped, R1 or R2 not mapped	624,724	336,207	334,502	240,652	262,891	277,651	302,482	242,642	250,615	225,089	232,009	318,548	278,363	179,128	218,769
read fragments dropped, not passing mapping filters (low mapq, split alignments, discordant pairs, etc.)	1,161,576	716,681	684,072	513,658	555,635	585,441	640,620	501,652	558,433	514,170	471,856	583,057	527,935	400,325	379,611
read fragments dropped, off target	169,585	133,596	127,755	93,653	173,101	127,311	168,559	121,054	68,080	76,863	146,329	81,374	96,304	112,050	65,629
read fragments with primer found, on-target	11,787,077	8,123,224	6,537,858	6,339,002	6,405,752	6,503,003	6,392,552	6,112,013	5,866,225	5,704,894	4,980,626	4,851,567	4,755,335	4,130,328	3,447,169
read fragments with primer found, on-target percent	98.58	98.38	98.08	98.54	97.37	98.08	97.43	98.06	98.85	98.67	97.15	98.35	98.02	97.36	98.13
UMIs	711,556	1,091,149	1,949,606	944,355	500,467	449,106	1,118,972	632,651	1,012,716	614,666	255,269	914,455	272,072	532,383	295,294
read fragments	11,786,873	8,123,217	6,537,852	6,339,000	6,405,696	6,502,983	6,392,540	6,112,006	5,866,218	5,704,890	4,980,468	4,851,566	4,755,152	4,130,328	3,447,018
read fragments per UMI, mean	16.6	7.4	3.4	6.7	12.8	14.5	5.7	9.7	5.8	9.3	19.5	5.3	17.5	7.8	11.7
read fragments per UMI, 25th percentile	1	1	1	1	1	1	1	1	1	1	1	1	1	1	1
read fragments per UMI, 50th percentile	3	5	2	3	5	5	2	2	3	3	3	3	3	3	3
read fragments per UMI, 75th percentile	17	12	5	11	23	25	4	15	9	15	20	8	22	13	16
sample fragment length, 25th percentile (bp)	84	85	87	90	88	83	86	90	81	84	85	78	80	88	84
sample fragment length, 50th percentile (bp)	116	117	124	128	124	115	118	131	112	116	117	107	110	124	115
sample fragment length, 75th percentile (bp)	156	154	177	186	170	159	159	198	151	154	162	146	150	170	154
% of UMIs with >= one read from internal downstream priming	7.9	9.9	11.3	12.9	11.2	9.9	7.0	12.1	8.0	8.5	7.2	9.3	7.1	10.5	7.9
% of reads from internal downstream priming	6.8	6.0	6.7	8.1	6.2	7.4	4.9	7.7	4.9	5.6	5.6	6.0	6.5	5.7	6.4
# of primers	1,042	1,042	1,042	1,042	1,042	1,042	1,042	1,042	1,042	1,042	1,042	1,042	1,042	1,042	1,042
mean primer UMI depth	682.88	1,047.17	1,871.02	906.29	480.29	431.00	1,073.87	607.15	971.90	589.89	244.98	877.60	261.11	510.92	283.39
% of primers >= 5% of mean UMI depth	99.42	99.52	99.71	99.90	99.71	99.62	99.71	99.81	99.14	99.52	99.52	99.52	99.71	99.81	99.81
% of primers >= 10% of mean UMI depth	99.14	99.33	99.33	99.62	99.52	99.33	99.33	99.81	97.98	98.75	99.42	99.23	99.33	99.62	99.62
% of primers >= 20% of mean UMI depth	98.37	98.08	98.46	98.85	99.14	98.46	98.94	99.14	94.82	95.78	99.14	98.85	98.75	99.04	98.75
% of primers >= 30% of mean UMI depth	95.87	96.93	96.83	96.93	98.27	97.41	98.27	97.89	92.42	93.76	98.66	97.22	97.41	97.98	97.50
mean primer read fragment depth	11,317.23	7,799.63	6,276.71	6,085.19	6,150.18	6,243.56	6,138.71	5,868.42	5,630.77	5,477.76	4,782.42	4,656.44	4,565.29	3,965.00	3,309.79
% of primers >= 5% of mean read fragment depth	99.14	99.42	99.52	99.71	99.42	99.33	99.42	99.71	98.18	98.94	99.33	99.33	99.33	99.52	99.71
% of primers >= 10% of mean read fragment depth	98.18	98.66	99.04	99.04	99.33	98.66	99.23	99.52	96.26	96.45	99.23	98.85	98.94	99.42	98.85
% of primers >= 20% of mean read fragment depth	95.97	96.64	97.70	97.22	98.08	96.93	98.56	97.98	92.23	93.67	98.18	97.12	97.60	97.98	97.60
% of primers >= 30% of mean read fragment depth	92.80	94.05	95.11	94.34	95.49	95.30	96.93	95.49	88.48	90.31	96.45	93.76	95.30	96.16	95.01
# of target bases	79,549	79,549	79,549	79,549	79,549	79,549	79,549	79,549	79,549	79,549	79,549	79,549	79,549	79,549	79,549
mean UMI depth	697.08	1,062.56	2,049.59	1,021.97	520.09	439.66	1,110.10	696.36	959.29	599.19	252.99	828.51	253.86	552.76	286.42
% of bases >= 5% of mean UMI depth	99.64	99.64	99.64	99.69	99.69	99.64	99.69	99.69	99.48	99.57	99.69	99.64	99.64	99.69	99.64
% of bases >= 10% of mean UMI depth	99.48	99.60	99.62	99.63	99.64	99.62	99.63	99.69	98.85	99.30	99.64	99.54	99.63	99.69	99.61
% of bases >= 20% of mean UMI depth	98.60	98.91	99.26	99.35	99.44	99.09	99.22	99.56	97.09	97.88	99.22	98.83	98.59	99.36	98.67
% of bases >= 30% of mean UMI depth	96.59	97.53	98.06	98.30	98.92	97.59	98.31	98.89	94.15	95.46	98.11	96.87	96.39	98.93	96.61
mean read depth	19,589.60	14,276.32	11,496.20	11,530.07	11,521.26	11,298.81	11,214.14	10,993.44	10,318.67	10,199.75	8,764.67	7,420.49	8,000.39	7,451.48	6,216.28
% of bases >= 5% of mean read depth	99.56	99.50	99.63	99.64	99.64	99.61	99.63	99.64	98.81	99.24	99.63	99.32	99.63	99.64	99.60
% of bases >= 10% of mean read depth	98.80	98.92	99.45	99.40	99.51	99.23	99.44	99.59	97.43	98.03	99.52	98.72	99.26	99.50	99.24
% of bases >= 20% of mean read depth	96.81	97.38	98.23	98.08	99.03	97.66	98.83	98.81	94.03	94.95	98.96	96.07	97.73	98.89	97.64
% of bases >= 30% of mean read depth	91.99	93.93	96.31	96.01	97.66	94.62	97.02	97.69	89.03	90.46	97.08	89.81	94.50	97.73	94.84
1st percentile estimated minimum detectible allele fraction (LOD)	0.0068	0.0056	0.0051	0.0063	0.0085	0.0086	0.0065	0.0080	0.0063	0.0080	0.0136	0.0063	0.0132	0.0085	0.0128
5th percentile estimated minimum detectible allele fraction (LOD)	0.0083	0.0065	0.0057	0.0069	0.0108	0.0111	0.0078	0.0088	0.0070	0.0088	0.0156	0.0072	0.0150	0.0108	0.0146
10th percentile estimated minimum detectible allele fraction (LOD)	0.0104	0.0070	0.0063	0.0080	0.0119	0.0127	0.0084	0.0110	0.0080	0.0115	0.0172	0.0083	0.0167	0.0120	0.0161
50th percentile estimated minimum detectible allele fraction (LOD)	0.0140	0.0108	0.0083	0.0118	0.0156	0.0167	0.0128	0.0143	0.0125	0.0152	0.0278	0.0132	0.0278	0.0156	0.0273
90th percentile estimated minimum detectible allele fraction (LOD)	0.0263	0.0154	0.0130	0.0154	0.0263	0.0300	0.0179	0.0190	0.0192	0.0294	0.0429	0.0192	0.0429	0.0263	0.0429
95th percentile estimated minimum detectible allele fraction (LOD)	0.0300	0.0179	0.0143	0.0174	0.0312	0.0333	0.0192	0.0263	0.0294	0.0333	0.0500	0.0278	0.0600	0.0312	0.0600
99th percentile estimated minimum detectible allele fraction (LOD)	0.0500	0.0357	0.0278	0.0357	0.0375	0.0600	0.0357	0.0375	0.1000	0.1000	0.1000	0.0500	0.1500	0.0375	0.1500
smCounter variant calling threshold	6	6	6	6	6	6	6	6	6	6	6	6	6	6	6
complex variants called by smCounter	60	37	29	32	31	31	54	27	37	29	83	34	53	44	60
