# Supplementary material for: A pilot study to evaluate tissue- and plasma-based DNA driver mutations in a cohort of patients with pancreatic intraductal papillary mucinous neoplasms
Source: G3 (Bethesda). 2022 Dec 1;13(2):jkac314. doi: 10.1093/g3journal/jkac314 (PMC9911050; doi:10.1093/g3journal/jkac314)
Supplement: jkac314_Supplementary_Data [file jkac314_supplementary_data.zip › Table_S7_G3-2022-403932.xlsx]

## Sheet: Tumor
#Sample	ACVR1B	ACVR1B_positions	AKT1	AKT1_positions	AKT2	AKT2_positions	AKT3	AKT3_positions	ALK	ALK_positions	APC	APC_positions	AR	AR_positions	ARAF	ARAF_positions	ARID1A	ARID1A_positions	ARID1B	ARID1B_positions	ARID2	ARID2_positions	ASXL1	ASXL1_positions	ATM	ATM_positions	ATR	ATR_positions	ATRX	ATRX_positions	AURKA	AURKA_positions	AURKB	AURKB_positions	AURKC	AURKC_positions	AXIN1	AXIN1_positions	AXIN2	AXIN2_positions	B2M	B2M_positions	BAP1	BAP1_positions	BCL2	BCL2_positions	BCL2L1	BCL2L1_positions	BCL6
FFPE01_S11	NA	NA	NA	NA	NA	NA	NA	NA	NA	NA	trunc	p.R2208X/p.R2226X	NA	NA	NA	NA	NA	NA	mut	p.Q122delinsQQ	NA	NA	NA	NA	mut	p.D44G,p.G2695S,p.R2832C	trunc	p.I774fs	mut	p.S1038F/p.S1076F	NA	NA	NA	NA	NA	NA	NA	NA	NA	NA	NA	NA	NA	NA	NA	NA	NA	NA	NA
FFPE02_S20	NA	NA	NA	NA	NA	NA	NA	NA	NA	NA	NA	NA	NA	NA	NA	NA	NA	NA	mut	p.122_122del	NA	NA	mut	p.V1539M	NA	NA	trunc	p.I774fs	NA	NA	NA	NA	NA	NA	NA	NA	NA	NA	NA	NA	NA	NA	NA	NA	NA	NA	NA	NA	trunc
FFPE03_S4	mut	p.V247M/p.V299M/p.V340M	NA	NA	NA	NA	NA	NA	mut	p.C995Y,p.G844D	mut	p.S26N	NA	NA	NA	NA	mut	p.P253S,p.G914S,p.P946S,p.E1108K,p.P1518S,p.P1434L/p.P1651L,p.L1760F/p.L1977F	trunc	p.G246S,p.L1634F/p.L1647F,p.D1865N/p.D1878N,c.4072-1G>A/c.4111-1G>A,p.Q1855X/p.Q1868X	mut	p.H48Y,p.P784S	mut	p.E340K	mut	p.D588N,p.P604S,p.E2411K,p.S2859F	NA	NA	trunc	p.W2039X/p.W2077X	NA	NA	NA	NA	NA	NA	NA	NA	mut	p.N412S	mut	p.A8T	mut	p.E652K,p.E182K	mut	p.G203S,p.M157I,p.A149V	mut	p.R149C/p.R212C	mut
FFPE05_S5	NA	NA	NA	NA	NA	NA	NA	NA	mut	p.H694P,p.S691R	NA	NA	NA	NA	mut	p.P206L/p.P209L	mut	p.T1514P,p.G1515C,p.P1518S	mut	p.Q122delinsQQQ	NA	NA	NA	NA	NA	NA	trunc	p.I774fs	mut	p.S2109N/p.S2147N,p.S877G/p.S915G	NA	NA	NA	NA	NA	NA	NA	NA	NA	NA	NA	NA	NA	NA	NA	NA	NA	NA	NA
FFPE06_S18	NA	NA	NA	NA	NA	NA	NA	NA	NA	NA	NA	NA	NA	NA	NA	NA	NA	NA	NA	NA	NA	NA	NA	NA	NA	NA	trunc	p.I774fs	NA	NA	NA	NA	NA	NA	NA	NA	NA	NA	NA	NA	NA	NA	NA	NA	NA	NA	NA	NA	mut
FFPE09_S15	NA	NA	mut	p.V258M	NA	NA	NA	NA	mut	p.A782T	mut	p.T582I/p.T600I,p.D1924N/p.D1942N	NA	NA	NA	NA	mut	p.C1105Y	mut	p.V1939I/p.V1952I	NA	NA	NA	NA	mut	p.P434L,p.E769K,p.A2688T,p.R2832C,p.E2880K	mut	p.T2130I	NA	NA	NA	NA	trunc	p.S9F,p.W248X	NA	NA	NA	NA	mut	p.S329N	NA	NA	NA	NA	mut	p.T96I	NA	NA	mut
FFPE10_S30	NA	NA	NA	NA	NA	NA	NA	NA	mut	p.H694D,p.S691R,p.S691I	mut	p.D1016Y/p.D998Y	mut	p.E122K/p.E654K	NA	NA	mut	p.585_585del	mut	p.A445delinsAP,p.S985T/p.S998T	mut	p.S857F	NA	NA	NA	NA	trunc	p.V2609M,p.I774fs	NA	NA	NA	NA	NA	NA	NA	NA	NA	NA	NA	NA	NA	NA	NA	NA	NA	NA	NA	NA	NA
FFPE12_S13	mut	p.R153Q/p.R205Q	trunc	p.E355K,p.A139T,p.W332X	trunc	p.Q47X	mut	p.H351Y,p.R220C,p.M1I	mut	p.G1286E,p.G850E,p.P399L	mut	p.G23R,p.R31K,p.E40K,p.C326Y/p.C344Y,p.G549E/p.G567E,p.G617E/p.G635E,p.S1171L/p.S1189L,p.L1375F/p.L1393F,p.S1570L/p.S1588L,p.D2018N/p.D2036N,p.S2446F/p.S2464F,p.S2748N/p.S2766N,p.D2799N/p.D2817N	mut	p.P283S	mut	p.P171S/p.P174S,p.P254L/p.P257L,p.E583K/p.E586K	trunc	p.G37S,p.S249F,p.P251S,p.S255F,p.P320S,p.T448I,p.S698F,p.P887L,p.S958F,p.D1116N,p.G1254S,p.A1492V,p.A1452T/p.A1669T,p.G1523R/p.G1740R,p.D1593N/p.D1810N,p.L1595F/p.L1812F,p.G1630S/p.G1847S,c.3540-1G>A,p.Q1499X,p.W1469X/p.W1686X	trunc	p.H93Y,p.G300D,p.R303Q,p.G308D,p.G318R,p.G323E,p.G324R,p.G328E,p.352_352del,p.S716F/p.S729F,p.P766L/p.P779L,p.E1147K/p.E1160K,p.M1296I/p.M1309I,p.G1396D/p.G1409D,p.S1545F/p.S1558F,p.P1596S/p.P1609S,p.P1828S/p.P1841S,p.A1993T/p.A2006T,p.Q109X,p.Q1547X/p.Q1560X,p.W1999X/p.W2012X	trunc	p.G16R,p.P118L,p.P850S,p.P1674S,p.S1803N,p.Q658X	mut	p.T314I,p.E340K,p.V347M,p.E429K,p.D451N,p.G626R	trunc	p.R35Q,p.V341I,p.M577I,p.L726F,p.H1083Y,p.A1159V,p.S1163F,p.L1555F,p.S1695F,p.S1799N,p.E2238K,p.V2424I,p.H2555Y,p.W1279X	trunc	p.E2596K,p.T2590I,p.G2319E,p.C2194Y,p.M2058I,p.H1999Y,p.E1829K,p.H1735Y,p.S1648F,p.R1647C,p.A1346V,p.G1163E,p.R443K,p.P13S,p.Q1575X	mut	p.D1972N/p.D2010N,p.G1909S/p.G1947S,p.G1606E/p.G1644E,p.G1312E/p.G1350E,p.R1055K/p.R1093K,p.V360M/p.V398M,p.S34F	mut	p.H201Y	trunc	p.F124Y,p.W268X	NA	NA	mut	p.P448S,p.R125K	NA	NA	mut	p.A8T	trunc	p.V478M,p.A475T,p.S473N,p.T351I,p.E284K,p.L180F,p.W52X	mut	p.S213F,p.S105F,p.A37T,p.G36D	mut	p.E184K	mut
FFPE15_S19	NA	NA	NA	NA	NA	NA	NA	NA	NA	NA	mut	p.L1111S/p.L1129S	NA	NA	NA	NA	NA	NA	mut	p.307_309del,p.V1992M/p.V2005M	NA	NA	NA	NA	mut	p.S333F	trunc	p.I774fs	NA	NA	NA	NA	mut	p.H44Y	NA	NA	NA	NA	NA	NA	NA	NA	NA	NA	NA	NA	NA	NA	NA
FFPE18_S27	mut	p.S8F,p.L210F/p.L262F,p.T246I/p.T298I/p.T339I,p.G262E/p.G314E/p.G355E,p.T337I/p.T389I/p.T430I	mut	p.E401K,p.D331N	NA	NA	mut	p.R249H	trunc	p.G1531D,p.W243X	trunc	p.E615K/p.E633K,p.A741V/p.A759V,p.T1412I/p.T1430I,p.S1563F/p.S1581F,p.P1566L/p.P1584L,p.T2795I/p.T2813I,p.E2806K/p.E2824K,p.W25X	NA	NA	mut	p.P202L/p.P205L	trunc	p.P223L,p.M1246I,p.A1448T,p.S1703N/p.S1920N,p.Q944X,p.W1073X	trunc	p.122_122del,p.G554S,p.T679M/p.T692M,p.P724L/p.P737L,p.P766S/p.P779S,p.P772L/p.P785L,p.G1012D/p.G999D,p.S1204F/p.S1217F,p.T1644I/p.T1657I,p.T1654I/p.T1667I,p.E1735K/p.E1748K,p.E1743K/p.E1756K,p.W1999X/p.W2012X	trunc	p.M1I,p.A940T,p.T1684I,p.R542X,p.Q904X	mut	p.G112E,p.R336K,p.V435I,p.A621T,p.S770L,p.V1535I,p.V1539M	mut	p.E22K,p.P604S,p.F1463C,p.E2290K	trunc	p.R2608K,p.G2601D,p.P2525S,p.D2372N,p.S2152F,p.T1589I,p.T611I,p.S603F,p.A52T,p.I774fs	NA	NA	NA	NA	NA	NA	NA	NA	NA	NA	trunc	p.Y196fs	NA	NA	mut	p.R657K,p.V654I,p.P350S,p.E283K,p.R252H,p.M80I	mut	p.D211N	trunc	p.W181X,p.Q19X	mut
FFPE21_S23	mut	p.V382M/p.V434M/p.V475M	NA	NA	NA	NA	NA	NA	NA	NA	mut	p.L1111S/p.L1129S	NA	NA	NA	NA	trunc	p.L445F,p.R1046K,p.P1518S,p.R1616H/p.R1833H,p.Q1420X	mut	p.35_35del,p.122_122del,p.E1389K/p.E1402K	NA	NA	trunc	p.S767F,p.Q760X	mut	p.F582L,p.K1454N	trunc	p.I774fs	NA	NA	NA	NA	NA	NA	NA	NA	NA	NA	NA	NA	mut	p.V5M	mut	p.G312D	NA	NA	NA	NA	NA
FFPE22_S33	mut	p.A7T,p.A435T/p.A487T/p.A528T	mut	p.E401K,p.V167M,p.E85K,p.E49K,p.V4M	mut	p.A170T/p.A232T,p.R122Q/p.R184Q	trunc	p.P421S,p.R343K,p.G157S,p.S210Y/splicing,p.S210A/splicing	mut	p.G845S,p.H694P,p.H694D,p.G692W,p.S691R,p.S691I,p.S691R,p.R561K,p.P37Q	trunc	p.P83S/p.P93S,p.V297M/p.V315M,p.A1278T/p.A1296T,p.G1664D/p.G1682D,p.A1713V/p.A1731V,p.A1741V/p.A1759V,p.R1925K/p.R1943K,p.L2447F/p.L2465F,p.P2456S/p.P2474S,p.T2608I/p.T2626I,p.R2762K/p.R2780K,c.135+1G>A	mut	p.L57Q,p.Q58L,p.Q59L,p.Q60L,p.Q61L,p.A35T/p.A567T,p.R599K/p.R67K,p.G628E/p.G96E	mut	p.E304V/p.E307V,p.V333M/p.V336M	trunc	p.A112V,p.G455R,p.S1350F,p.D1621N/p.D1838N,p.S1703N/p.S1920N,p.Q588X,p.R1335X/splicing	trunc	p.A276G,p.S279G,p.G305S,p.S716F/p.S729F,p.A944V/p.A957V,p.S985T/p.S998T,p.P1001A/p.P988A,p.P1001R/p.P988R,p.V1004L/p.V991L,p.M1363I/p.M1376I,p.M1487I/p.M1500I,p.S1577F/p.S1590F,p.S1748N/p.S1761N,p.D1756N/p.D1769N,p.P1835S/p.P1848S,p.Q699X/p.Q712X,c.4072-1G>A/c.4111-1G>A	trunc	p.G208R,p.G301D,p.C362Y,p.P850S,p.E1332K,p.V1527I,p.G1529E,p.G1617R,p.C1634Y,p.H1690Y,p.M1805I,p.E1806K,p.Q651X	mut	p.P414S,p.P677L,p.P835L	mut	p.D351N,p.S515N,p.D520N,p.P1069L,p.S1362N,p.R1610K,p.A2103T,p.M2239I,p.E2304K,p.R2428K,p.G2477E,p.E2479K,p.V2716I	trunc	p.C2634Y,p.G2474E,p.T2130I,p.S1822L,p.P1730L,p.A1725V,p.L1212F,p.R1179K,p.S940F,p.C753Y,p.T653I,p.V505I,p.R373K,p.E24K,p.W2640X,p.W1766X,c.3725+1G>A,c.1170+1G>A	trunc	p.H2222Y/p.H2260Y,p.G2037E/p.G2075E,p.A1973T/p.A2011T,p.G1179D/p.G1217D,p.S1087F/p.S1125F,p.D1068N/p.D1106N,p.S812F/p.S850F,p.S520N/p.S558N,p.P279L/p.P317L,p.R78Q,c.4842+1G>A/c.4956+1G>A,c.190-1G>A	mut	p.S41N,p.G21D	trunc	splicing,c.207-1G>A/c.84-1G>A	NA	NA	mut	p.A747T,p.E55K	mut	p.G545R,p.P323L	mut	p.G49E	mut	p.V106M	mut	p.S213F,p.V162I	mut	p.M170I,p.P82L,p.S25N	mut
FFPE23_S7	trunc	splicing	mut	p.D323N	mut	p.R24K/p.R86K	NA	NA	mut	p.G1531S	mut	p.S2075F/p.S2093F	NA	NA	NA	NA	mut	p.A1190T	trunc	p.Q495X	NA	NA	NA	NA	mut	p.S1403N	NA	NA	NA	NA	NA	NA	mut	p.S160T	NA	NA	NA	NA	mut	p.P634S,p.M1I	NA	NA	mut	p.D73N	NA	NA	NA	NA	NA
FFPE24_S8	NA	NA	NA	NA	NA	NA	NA	NA	NA	NA	NA	NA	NA	NA	NA	NA	NA	NA	mut	p.122_122del,p.352_352del	trunc	p.Q484X	trunc	c.980-1G>A	mut	p.D1278E	NA	NA	NA	NA	NA	NA	NA	NA	NA	NA	NA	NA	NA	NA	NA	NA	NA	NA	NA	NA	NA	NA	NA
FFPE26_S34	trunc	p.V147I/p.V199I,p.W408X/p.W460X/p.W501X	mut	p.G254S	NA	NA	trunc	p.S210Y/splicing,p.S210A/splicing	trunc	p.E802K,p.S335N,c.3939-1G>A,p.R1248X/splicing	mut	p.G8D,p.S62F/p.S72F,p.P283L/p.P301L,p.P814L/p.P832L,p.P1524S/p.P1542S,p.A1564V/p.A1582V,p.T1637I/p.T1655I,p.A1896V/p.A1914V,p.V2260M/p.V2278M,p.P2449S/p.P2467S,p.P2518L/p.P2536L,p.G2691S/p.G2709S	mut	p.Q58L,p.Q59L,p.D601N/p.D69N	NA	NA	trunc	p.S260F,p.P582L,c.2733-1G>A	trunc	p.H651Y/p.H664Y,p.T1614I/p.T1627I,p.W2001X/p.W2014X	mut	p.A18T,p.H1580Y,p.P1664L,p.L1697F	mut	p.R1224K	trunc	p.S99G,p.P444L,p.E461K,p.A1699T,p.A2308T,p.A2562V,p.R2612K,p.M2616I,p.Q584X,c.2921+1G>A,p.W2300X,p.W2300X	trunc	p.D2318N,p.T1435I,p.D1298N,p.A501T,p.S339F,p.S10F,p.I774fs	mut	p.R1701Q/p.R1739Q,p.S851F/p.S889F	NA	NA	NA	NA	NA	NA	mut	p.G458R,p.V377M	mut	p.E19K	NA	NA	mut	p.V476M,p.V247M	trunc	c.585+1G>A/p.V196I,p.W188X	mut	p.T153M/p.T216M,p.R6Q	mut
FFPE27_S9	mut	p.G221S/p.G273S/p.G314S	NA	NA	NA	NA	mut	p.G252D	NA	NA	mut	p.G23E	NA	NA	NA	NA	mut	p.P251L,p.D1604N/p.D1821N,p.D1621N/p.D1838N	mut	p.122_122del,p.A276V,p.G316E,p.352_352del	NA	NA	mut	p.E98K	mut	p.T2771I	trunc	c.5898+1G>A,p.I774fs	NA	NA	NA	NA	NA	NA	NA	NA	NA	NA	NA	NA	NA	NA	mut	p.G26E	NA	NA	trunc	p.P82S,p.W169X	NA
FFPE28_S14	NA	NA	NA	NA	NA	NA	NA	NA	mut	p.R1549I	NA	NA	NA	NA	NA	NA	NA	NA	mut	p.122_122del	NA	NA	NA	NA	NA	NA	trunc	p.I774fs	NA	NA	NA	NA	NA	NA	NA	NA	NA	NA	NA	NA	NA	NA	NA	NA	NA	NA	NA	NA	NA
FFPE29_S31	NA	NA	NA	NA	mut	p.E109K/p.E171K,p.E134K/p.E72K	NA	NA	trunc	p.V1317M,p.H694P,p.H694D,p.S691R,p.S691I,p.G878D/splicing	trunc	p.C465Y/p.C483Y,p.G1294E/p.G1312E,p.S1521L/p.S1539L,p.T1637I/p.T1655I,p.S1736F/p.S1754F,p.P2631L/p.P2649L,p.A2632T/p.A2650T,p.T2636I/p.T2654I,p.Q161X/p.Q171X,p.Q1887X/p.Q1905X	mut	p.Q58L,p.Q59L,p.Q60L	mut	p.G6D,p.E304V/p.E307V	trunc	p.S233F,p.T991I,p.G1298R,p.T1360I,p.A1372T/p.A1589T,p.R2019C/p.R2236C,p.G721D/splicing	trunc	p.G401D,p.S985T/p.S998T,p.P1001A/p.P988A,p.P1001R/p.P988R,p.V1004L/p.V991L,p.T1040I/p.T1053I,p.A1371T/p.A1384T,p.W591X	mut	p.A8T,p.P670S,p.S907L,p.G1239D,p.T1645I	mut	p.G434E,p.V624I,p.T806I,p.P845L,p.D1049N	trunc	p.P80S,p.L442F,p.R451H,p.T1020I,p.T1075I,p.V1292I,p.E1776K,p.E1800K,p.E1995K,p.M2041I,p.C2092Y,p.M2235I,p.C2473Y,p.M2482I,p.T2751I,p.R2973K,p.R3047Q,c.7629+1G>A,c.7927+1G>A,c.8786+1G>A	trunc	p.G2524D,p.V2463I,p.D2063N,p.P1990S,p.P1833L,p.E1776K,p.V1775M,p.E1769K,p.T1640I,p.T947I,p.T909I,c.5380+1G>A	mut	p.P2269S/p.P2307S,p.C230Y/p.C268Y	mut	p.H86Y,p.P85L	NA	NA	mut	p.D112N/p.D78N/p.D93N	mut	p.P448L,p.G227R	NA	NA	NA	NA	NA	NA	NA	NA	mut	p.D176N	mut
FFPE30_S12	trunc	p.V306I/p.V358I/p.V399I,c.424+1G>A/c.580+1G>A	NA	NA	NA	NA	NA	NA	NA	NA	trunc	p.S102F/p.S92F,p.R1033K/p.R1051K,p.E1390K/p.E1408K,p.A1894V/p.A1912V,p.P1899L/p.P1917L,p.Q1886X/p.Q1904X,p.Q1898X/p.Q1916X	NA	NA	NA	NA	trunc	p.D1696N/p.D1913N,p.C2059Y/p.C2276Y,p.W1627X/p.W1844X	mut	p.122_122del,p.G1007S/p.G1020S	trunc	p.L467F,p.A656V,p.H747Y,p.G964R,p.S1808F,p.Q1041X	mut	p.D128N,p.R302C,p.E453K,p.V1540M	mut	p.A1309T,p.A1391T,p.P1566S,p.R1730Q,p.C1736Y,p.E2429K,p.D2708N,p.S2860F	trunc	p.R2533Q,p.A1931V,p.E1769K,p.H1737Y,p.D1586N,p.T214I,p.I774fs	trunc	p.R1660Q/p.R1698Q,p.Q1008X/p.Q970X	mut	p.H86Y	mut	p.S135C	NA	NA	mut	p.D329N	mut	p.G286S	mut	p.V29I	mut	p.D542N	trunc	p.W30X	mut	p.A171T	mut
FFPE33_S10	mut	p.V306I/p.V358I/p.V399I	NA	NA	NA	NA	NA	NA	NA	NA	trunc	c.780+1G>A/c.834+1G>A	NA	NA	NA	NA	trunc	p.S711X	mut	p.122_122del	mut	p.A308T	NA	NA	NA	NA	trunc	p.I774fs	mut	p.I397V/p.I435V	NA	NA	NA	NA	NA	NA	NA	NA	NA	NA	NA	NA	NA	NA	mut	p.M157I	NA	NA	NA
FFPE34_S32	NA	NA	NA	NA	NA	NA	NA	NA	NA	NA	NA	NA	NA	NA	NA	NA	NA	NA	NA	NA	NA	NA	NA	NA	mut	p.S1447N,p.D2240N	trunc	p.P644L,p.I774fs	NA	NA	NA	NA	NA	NA	NA	NA	NA	NA	mut	p.E403D	mut	p.E36K	NA	NA	NA	NA	NA	NA	NA
FFPE40_S17	NA	NA	NA	NA	NA	NA	NA	NA	NA	NA	NA	NA	NA	NA	NA	NA	NA	NA	mut	p.G221A,p.315_315del,p.M1288I/p.M1301I	NA	NA	NA	NA	NA	NA	trunc	p.I774fs	NA	NA	NA	NA	NA	NA	NA	NA	NA	NA	NA	NA	NA	NA	NA	NA	NA	NA	NA	NA	NA
FFPE41_S1	NA	NA	NA	NA	NA	NA	NA	NA	NA	NA	NA	NA	NA	NA	NA	NA	NA	NA	NA	NA	NA	NA	NA	NA	NA	NA	trunc	p.M2551I,p.I774fs	NA	NA	NA	NA	NA	NA	NA	NA	NA	NA	NA	NA	NA	NA	NA	NA	NA	NA	NA	NA	NA
FFPE43_S21	mut	p.P12L,p.A288T,p.P289S,p.G301E,p.A305T,p.G236E/p.G288E/p.G329E,p.S286L/p.S338L/p.S379L,p.T434M/p.T486M/p.T527M	mut	p.D44N	trunc	p.E202K/p.E264K,p.W18X/p.W80X	trunc	p.V426I,p.P345S,p.D282N,p.E245K,p.R241Q,p.S123L,p.E9K,p.V4I,p.Q411X,p.S210Y/splicing,p.S210A/splicing	mut	p.A1598T,p.G1304R,p.E1000K,p.H694P,p.H694D,p.P693L,p.G692W,p.S691R,p.S691I,p.S691R,p.P36L	trunc	p.S40N,p.G43S,p.V13I,p.E14K,p.A15T,p.E19K,p.P83L/p.P93L,p.R120K/p.R130K,p.G122E/p.G132E,p.A214T/p.A224T,p.E233K/p.E251K,p.G235D/p.G253D,p.A254T/p.A272T,p.D310N/p.D328N,p.G618S/p.G636S,p.R886K/p.R904K,p.V897M/p.V915M,p.E1041K/p.E1059K,p.V1107I/p.V1125I,p.D1115N/p.D1133N,p.R1153C/p.R1171C,p.S1187N/p.S1205N,p.R1622W/p.R1640W,p.R1658K/p.R1676K,p.P1722S/p.P1740S,p.R1772K/p.R1790K,p.T1829M/p.T1847M,p.H…	mut	p.L57Q,p.Q58L,p.Q59L,p.Q60L,p.P283S,p.469_469del,p.M355I/p.M887I	mut	p.E304V/p.E307V	trunc	p.S446F,p.P600S,p.G624E,p.G701S,p.G778R,p.1326_1327del,p.P1451S,p.T1514P,p.G1515C,p.P1518S,p.P1562L,p.P1426L/p.P1643L,p.P1522L/p.P1739L,p.V1765I/p.V1982I,p.P1923L/p.P2140L,p.Q449X,p.W1073X,c.3540-1G>A,p.G1631fs/p.G1848fs	trunc	p.114_114del,p.122_122del,p.309_309del,p.321_321del,p.352_352del,p.P722L/p.P735L,p.S985T/p.S998T,p.P1001A/p.P988A,p.P1001R/p.P988R,p.V1004L/p.V991L,p.G1007S/p.G1020S,p.P1179L/p.P1192L,p.P1202S/p.P1215S,p.H1207Y/p.H1220Y,p.A1453V/p.A1466V,p.P1560S/p.P1573S,p.S1661F/p.S1674F,p.P1693L/p.P1706L,p.E1729K/p.E1742K,p.D1745N/p.D1758N,p.R1901Q/p.R1914Q,p.G1957D/p.G1970D,p.E1988K/p.E2001K,p.R2208W/p.R2221W…	trunc	p.P114L,p.P118L,p.P128L,p.S268F,p.R285Q,p.S326F,p.L332F,p.V415I,p.A530V,p.A603T,p.V622I,p.T645I,p.A664V,p.S842L,p.S907L,p.P921S,p.T922I,p.M1134I,p.G1325R,p.V1385I,p.G1388S,p.P1664S,p.L1668F,p.P1737S,c.92+1G>A,p.Q91X,p.Q288X,p.Q745X,p.R1754X	trunc	p.5_6del,p.R336K,p.E344K,p.E352K,p.R489Q,p.R545C,p.W583R,p.P1215S,p.E1285K,p.V85A/splicing,p.W90X,p.R693X	trunc	p.M1I,p.E38K,p.T127I,p.T242I,p.E257K,p.S333F,p.R337H,p.V382I,p.S440F,p.R451H,p.A538T,p.V607I,p.E887K,p.R919K,p.R924Q,p.E937K,p.H1082Y,p.T1156M,p.E1220K,p.S1306N,p.R1312K,p.S1403N,p.E1406K,p.T1558M,p.H1661Y,p.S1748N,p.L2077F,p.E2096K,p.L2098F,p.W2205L,p.W2205C,p.S2209F,p.A2225V,p.E2236K,p.M2239I,p.R2244K,p.A2524V,p.E2539K,p.P2553S,p.T2573I,p.R2610K,p.R2612K,p.R2618K,p.A2626T,p.C2704Y,p.D2708N,p.V2…	trunc	p.G2611E,p.R2533Q,p.G2527E,p.G2522R,p.V2467I,p.E2438K,p.A2415T,p.T2254I,p.V2212I,p.R2193K,p.H1999Y,p.S1822L,p.V1759M,p.S1701F,p.A1644V,p.P1259L,p.H1250Y,p.V1090I,p.L941F,p.T868I,p.H856Y,p.A760T,p.H719Y,p.L714F,p.A669T,p.H522Y,p.L477F,p.R433H,p.G426R,p.V382M,p.G360E,p.H348Y,p.T208I,p.V30I,p.W2379X,p.Q2144X,p.Q1575X,p.Q1561X,p.Q1334X,p.I774fs,c.60-1G>A	trunc	p.E2224K/p.E2262K,p.L2203F/p.L2241F,p.D2106N/p.D2144N,p.V1983I/p.V2021I,p.L1834F/p.L1872F,p.M1762I/p.M1800I,p.S1659N/p.S1697N,p.R1655K/p.R1693K,p.R1649K/p.R1687K,p.E1646K/p.E1684K,p.E1614K/p.E1652K,p.G1606E/p.G1644E,p.E1601K/p.E1639K,p.T1583M/p.T1621M,p.R1468H/p.R1506H,p.R1466Q/p.R1504Q,p.E1421K/p.E1459K,p.E1419K/p.E1457K,p.E1417K/p.E1455K,p.K1411E/p.K1449E,p.D1360Y/p.D1398Y,p.E1327K/p.E1365K,p.R…	mut	p.V147I,p.A129T,p.H86Y	NA	NA	NA	NA	NA	NA	mut	p.E698K,p.T673P,p.T672P,p.R96Q	mut	p.M1I,p.V29I,p.E70K	mut	p.V654I,p.G128E,p.A92T,p.D75N,p.R60Q	mut	p.G203S,p.S161N,p.G27S	trunc	p.M170I,p.R165Q,p.S164N,p.G94D,p.S28N,p.W169X	trunc
FFPE46_S22	NA	NA	NA	NA	NA	NA	NA	NA	NA	NA	NA	NA	mut	p.469_469del	NA	NA	NA	NA	NA	NA	NA	NA	NA	NA	NA	NA	trunc	p.I774fs	NA	NA	NA	NA	NA	NA	NA	NA	NA	NA	NA	NA	NA	NA	NA	NA	NA	NA	NA	NA	NA
FFPE47_S24	NA	NA	NA	NA	NA	NA	NA	NA	NA	NA	NA	NA	NA	NA	NA	NA	NA	NA	mut	p.122_122del,p.352_352del	NA	NA	NA	NA	NA	NA	trunc	p.I774fs	NA	NA	NA	NA	NA	NA	NA	NA	NA	NA	mut	p.382_383del	NA	NA	NA	NA	NA	NA	NA	NA	NA
FFPE50_S25	NA	NA	NA	NA	NA	NA	trunc	p.S210Y/splicing,p.S210A/splicing	mut	p.H694P,p.H694D,p.S691R,p.S691I	NA	NA	mut	p.Q58L,p.Q59L,p.Q60L,p.Q61L,p.G469delinsGG	mut	p.E304V/p.E307V	trunc	p.R1528X	mut	p.A445delinsAP	NA	NA	NA	NA	mut	p.E2493K	trunc	p.G2522E,p.I774fs	NA	NA	NA	NA	mut	p.G313V	NA	NA	NA	NA	NA	NA	NA	NA	NA	NA	NA	NA	NA	NA	mut
FFPE51_S16	NA	NA	NA	NA	NA	NA	NA	NA	NA	NA	NA	NA	mut	p.G454delinsGG	NA	NA	trunc	p.1057_1057del	mut	p.122_122del	NA	NA	NA	NA	NA	NA	trunc	p.I774fs	NA	NA	NA	NA	NA	NA	NA	NA	NA	NA	NA	NA	NA	NA	NA	NA	NA	NA	NA	NA	NA
FFPE56_S26	NA	NA	NA	NA	NA	NA	NA	NA	NA	NA	NA	NA	NA	NA	NA	NA	trunc	p.P989fs	NA	NA	NA	NA	NA	NA	mut	p.V410A	trunc	p.I774fs	mut	p.V1919F/p.V1957F,p.D1013Y/p.D1051Y,p.D374E/p.D412E	NA	NA	NA	NA	NA	NA	NA	NA	NA	NA	NA	NA	NA	NA	NA	NA	NA	NA	NA
FFPE57_S3	NA	NA	NA	NA	NA	NA	NA	NA	mut	p.H694P,p.H694D,p.G692W,p.S691R,p.S691I,p.S691R	mut	p.T1441S/p.T1459S,p.A2100delinsAA/p.A2118delinsAA	mut	p.Q58L,p.Q59L,p.Q60L,p.Q61L	NA	NA	mut	p.T1514P,p.G1515C,p.P1518S	mut	p.S985T/p.S998T,p.P1001A/p.P988A,p.P1001R/p.P988R,p.V1004L/p.V991L	NA	NA	mut	p.W583R	NA	NA	trunc	p.I774fs	NA	NA	NA	NA	NA	NA	NA	NA	NA	NA	NA	NA	NA	NA	NA	NA	NA	NA	NA	NA	NA
FFPE58_S28	NA	NA	NA	NA	NA	NA	NA	NA	NA	NA	NA	NA	NA	NA	NA	NA	NA	NA	mut	p.122_122del	NA	NA	NA	NA	mut	p.P444L,p.E2429K	trunc	p.I774fs	NA	NA	NA	NA	NA	NA	NA	NA	NA	NA	NA	NA	NA	NA	NA	NA	NA	NA	NA	NA	NA
FFPE61_S6	NA	NA	NA	NA	NA	NA	NA	NA	NA	NA	NA	NA	NA	NA	NA	NA	NA	NA	NA	NA	NA	NA	mut	p.N986S	NA	NA	trunc	p.I774fs	NA	NA	NA	NA	NA	NA	NA	NA	NA	NA	NA	NA	NA	NA	NA	NA	NA	NA	NA	NA	NA
FFPE62_S2	NA	NA	NA	NA	NA	NA	NA	NA	NA	NA	NA	NA	NA	NA	NA	NA	NA	NA	mut	p.122_122del	NA	NA	trunc	p.W350X	NA	NA	trunc	p.I774fs	NA	NA	NA	NA	NA	NA	NA	NA	NA	NA	NA	NA	NA	NA	NA	NA	NA	NA	NA	NA	NA
FFPE64_S29	NA	NA	NA	NA	NA	NA	mut	p.L354I	trunc	c.2355+1G>A	mut	p.D1016Y/p.D998Y,p.S1205Y/p.S1223Y	NA	NA	NA	NA	NA	NA	mut	p.122_122del	mut	p.Q820K,p.C1785F	NA	NA	mut	p.H1865N,p.D2703Y	trunc	p.I774fs	NA	NA	NA	NA	NA	NA	NA	NA	NA	NA	NA	NA	NA	NA	NA	NA	NA	NA	NA	NA	NA
FFPE-DNA-04_S1	trunc	p.A5V,p.L13F,p.G23E,p.P29L/p.P81L,p.L140F/p.L88F,p.M252I/p.M304I/p.M345I,p.M296I/p.M348I/p.M389I,p.A310T/p.A362T/p.A403T,p.C348Y/p.C400Y/p.C441Y,p.Q128X/p.Q180X	trunc	p.E401K,p.G395D,p.M342I,p.G336D,p.C296Y,p.A250T,p.G157S,p.E132K,p.R48C,p.V4M,p.M1I,p.W332X,c.958-1G>A	mut	p.P409L/p.P471L,p.T369M/p.T431M,p.E303K/p.E365K,p.R162H/p.R224H,p.G161E/p.G99E,p.V138M/p.V76M,p.T132M/p.T70M,p.P127L/p.P65L,p.T10I/p.T72I	trunc	p.P424L,p.A301T,p.R247H,p.D246N,p.S136F,p.D126N,c.172+1G>A	trunc	p.H1475Y,p.V1338I,p.P1331S,p.E1321K,p.G1286E,p.G1184R,p.L1165F,p.P1153S,p.V1004I,p.G850E,p.G850R,p.M830I,p.V807M,p.E802K,p.V800M,p.D328N,p.S326L,p.P254S,p.P236L,p.G202E,p.P158L,p.P157L,p.A87V,p.P75S,p.W489X	trunc	p.R45H,p.E14K,p.M18I,p.R24Q,p.G108R/p.G118R,p.E192K/p.E202K,p.A239T/p.A257T,p.G291E/p.G309E,p.C334Y/p.C352Y,p.D346N/p.D364N,p.L391F/p.L409F,p.R605Q/p.R623Q,p.S653F/p.S671F,p.P727S/p.P745S,p.R772K/p.R790K,p.A903T/p.A921T,p.D971N/p.D989N,p.E1041K/p.E1059K,p.E1132K/p.E1150K,p.A1287T/p.A1305T,p.E1299K/p.E1317K,p.G1321S/p.G1339S,p.S1323N/p.S1341N,p.L1364F/p.L1382F,p.M1413I/p.M1431I,p.R1658K/p.R1676K,p…	mut	p.D359N/p.D891N	mut	p.T72I,p.T76I,p.P200S/p.P203S,p.R572W/p.R575W,p.S573L/p.S576L,p.L574F/p.L577F	trunc	p.A3T,p.G37D,p.R47H,p.M50I,p.H170Y,p.P198S,p.P198L,p.P223L,p.P224L,p.A226V,p.S254F,p.T292I,p.T294I,p.P320L,p.P329S,p.R437W,p.S446F,p.P599L,p.G624R,p.G665R,p.A717V,p.G768D,p.P946L,p.A955V,p.P989L,p.E1006K,p.E1032K,p.M1038I,p.E1111K,p.G1158R,p.G1293E,p.S1338F,p.S1344F,p.D1374N,p.R1445C,p.P1447S,p.P1451L,p.P1562L,p.S1369F/p.S1586F,p.G1631R/p.G1848R,p.G1632R/p.G1849R,p.M1694I/p.M1911I,p.D1695N/p.D191…	trunc	p.M1I,p.P65S,p.H99Y,p.114_114del,p.P190S,p.A248V,p.G300D,p.G312D,p.G315E,p.G316E,p.G319S,p.321_321del,p.G324E,p.352_352del,p.G401D,p.A406V,p.G532S,p.A571V,p.S640F/p.S653F,p.E652K/p.E665K,p.T679M/p.T692M,p.S685L/p.S698L,p.A689V/p.A702V,p.T693M/p.T706M,p.P713L/p.P726L,p.H714Y/p.H727Y,p.L715F/p.L728F,p.P726S/p.P739S,p.S764F/p.S777F,p.H765Y/p.H778Y,p.P772L/p.P785L,p.P905S/p.P918S,p.M1003I/p.M990I,p.V…	trunc	p.D11N,p.E12K,p.R13Q,p.R14K,p.G16E,p.L47F,p.T56I,p.H406Y,p.C570Y,p.P605L,p.P774S,p.V854I,p.A858T,p.S1054F,p.R1068H,p.V1140I,p.G1166E,p.V1172I,p.S1309L,p.S1619N,p.G1622R,p.T1645I,p.A1807V,p.Q666X,p.Q916X,p.Q1062X	trunc	p.M341I,p.R417Q,p.E431K,p.A454T,p.R489Q,p.G626R,p.M713I,p.T736I,p.P808S,p.P911S,p.A946V,p.E997K,p.P1042L,p.D1049N,p.E1119K,p.A1125T,p.G1145D,p.G1283S,p.P1284L,p.G1292S,p.T1372I,p.L1447F,p.G1529E,p.C1534Y,p.W350X	trunc	p.D18N,p.G52E,p.P444S,p.R457Q,p.E503K,p.G509E,p.E672K,p.M929I,p.G1102R,p.D1103N,p.D1215N,p.E1220K,p.E1301K,p.G1307E,p.P1354L,p.G1522S,p.P1566S,p.V1734I,p.A1742T,p.S2134F,p.C2246Y,p.E2294K,p.A2296T,p.A2420T,p.G2533R,p.V2540I,p.T2556I,p.A2564V,p.G2695D,p.T2771I,p.T2773I,p.G2777D,p.L2780F,p.T2858I,p.E2904K,c.6198+1G>A,p.Q2133X,c.6975+1G>A	trunc	p.E2626K,p.G2611E,p.V2602I,p.R2533Q,p.M2526I,p.L2482F,p.E2419K,p.P2271L,p.R2193K,p.G2062D,p.G2062S,p.P1637S,p.S1571F,p.T1337I,p.P1227L,p.D1187N,p.S1169F,p.C1044Y,p.P950L,p.S900L,p.T868I,p.D558N,p.R548K,p.M535I,p.P485S,p.G426R,p.A359T,p.E306K,p.R224K,p.C116Y,p.V84I,p.E24K,p.P13S,p.Q2263X,p.I774fs	mut	p.S851F/p.S889F,p.E515K/p.E553K,p.E250K/p.E288K	mut	p.C290Y,p.H187Y,p.P101L	trunc	p.C276S,p.W268R,p.H256Q,p.S193R,p.S135I,p.A103T,p.R95K,p.R35I,p.W247X,p.R39X,p.X37L	mut	p.P135L/p.P150L/p.P169L,p.G141R/p.G156R/p.G175R,p.V200M/p.V215M/p.V234M,p.R241K/p.R256K/p.R275K	trunc	p.V800M/p.V836M,p.G798R/p.G834R,p.C744Y/p.C780Y,p.P743L/p.P779L,p.R533Q,p.P518S,p.M502I,p.V475I,p.P442L,p.G154D,p.T122I,p.G74D,p.E71K,p.E31K,p.W635X,p.Q630X,c.1785-1G>A	trunc	p.H635Y,p.R628W,p.T511M,p.T235I,p.D167N,p.D106N,p.V105M,p.C36Y,p.G28E,p.C9Y,p.S2N,p.P711fs	trunc	p.V5M,p.L13F,p.G17D,p.E19K,p.R65K,p.V69M,p.R23H/splicing	trunc	p.V704I,p.E653K,p.R587K,p.R540H,p.D458N,p.T412I,p.G380S,p.P350L,p.P348S,p.L343F,p.G318D,p.V250M,p.M231I,p.P175L,p.T164I,p.D107N,p.C91Y,p.V66M,p.L18F,splicing,c.581-1G>A,p.W52X,splicing	trunc	p.T231I,p.G193R,p.D191N,p.D171N,p.V170M,p.V159M,p.G54E,c.585+1G>A/p.V196I	trunc	p.M155I/p.M218I,p.R141Q/p.R204Q,p.E130K/p.E193K,p.E184K,p.E179K,p.H113Y,p.A93V,p.P82L,p.P82S,p.S25N,p.Q26X	trunc
FFPE-DNA-07_S2	trunc	p.A5V,p.P115L/p.P167L,p.T201M/p.T253M,p.G300E,p.E250K/p.E302K/p.E343K,p.M252I/p.M304I/p.M345I,p.D313N/p.D365N/p.D406N,p.S345F/p.S397F/p.S438F,p.R432H/p.R484H/p.R525H,p.Q158X/p.Q210X	mut	p.D353N,p.M339I,p.A131T	mut	p.V209M/p.V271M	trunc	p.G252D,p.T91I,p.Q411X	mut	p.P1599S,p.D1417N,p.A1099T,p.A848T,p.G756S,p.D328N	mut	p.V10I,p.R24Q,p.L48F/p.L58F,p.L103F/p.L93F,p.E192K/p.E202K,p.E233K/p.E251K,p.D308N/p.D326N,p.A368V/p.A386V,p.T471I/p.T489I,p.A671T/p.A689T,p.D682N/p.D700N,p.V686I/p.V704I,p.D885N/p.D903N,p.D1040N/p.D1058N,p.G1185R/p.G1203R,p.P1524L/p.P1542L,p.P1825S/p.P1843S,p.A1889V/p.A1907V,p.D1930N/p.D1948N,p.S2207F/p.S2225F,p.R2219Q/p.R2237Q,p.G2809E/p.G2827E,p.P2813S/p.P2831S	mut	p.G469delinsGG	trunc	p.R103Q,p.G129S,p.S214F/p.S217F,p.P483L/p.P486L,p.Q481X/p.Q484X	trunc	p.A35T,p.P121S,p.186_187del,p.A196V,p.S249F,p.S258F,p.S446F,p.H477Y,p.479_479del,p.R1053C,p.G1143R,p.1326_1327del,p.P1353L,p.P1436L,p.A1437V,p.P1375S/p.P1592S,p.T1443I/p.T1660I,p.E1619K/p.E1836K,p.P1685L/p.P1902L,c.1350+1G>A,p.V1067I/splicing,p.Q1757X/p.Q1974X	mut	p.114_114del,p.122_122del,p.A196V,p.P218L,p.309_309del,p.321_321del,p.352_352del,p.A445delinsAP,p.S451P,p.S513F,p.M531I,p.P709L/p.P722L,p.S771L/p.S784L,p.M977I/p.M990I,p.M1003I/p.M1016I,p.P1078L/p.P1091L,p.E1144K/p.E1157K,p.R1145H/p.R1158H,p.D1158N/p.D1171N,p.A1203V/p.A1216V,p.M1293I/p.M1306I,p.G1330R/p.G1343R,p.M1366I/p.M1379I,p.S1599L/p.S1612L,p.A1602V/p.A1615V,p.S1694N/p.S1707N,p.D1707N/p.D172…	mut	p.T56I,p.E108K,p.P118S,p.P670S,p.S857F,p.G936D,p.A1250T	trunc	p.M29I,p.L80F,p.D104N,p.G112R,p.E340K,p.V435I,p.E553K,p.A761V,p.P840L,p.S993N,p.S1115N,p.H1524Y,p.C1527Y,p.S1531L,p.V125I/splicing,p.Q1113X	trunc	p.S99N,p.R110K,p.G197E,p.G330E,p.D1103N,p.P1257S,p.T1558M,p.H1661Y,p.S1748N,p.T1854I,p.E2094K,p.M2224I,p.E2238K,p.A2301T,p.E2402K,p.R2526K,p.V2577I,p.D2595N,p.E2904K,p.E2975K,p.Q1098X	trunc	p.G2618E,p.T2528I,p.G2275S,p.T2254I,p.G2062S,p.P1991S,p.A1837V,p.L1834F,p.A1592V,p.D1586N,p.L1528F,p.G1437D,p.E1434K,p.P1259L,p.P1256S,p.A1244V,p.G1163R,p.D983N,p.D963N,p.P950L,p.P932S,p.T868I,p.P731S,p.L594F,p.C520Y,p.P485S,p.V357M,p.T214I,p.E24K,p.R2001X,p.I774fs	trunc	p.R2047H/p.R2085H,p.V1761M/p.V1799M,p.R1701Q/p.R1739Q,p.V1519I/p.V1557I,p.G1252E/p.G1290E,p.S1117L/p.S1155L,p.E928K/p.E966K,p.D688N/p.D726N,p.D667N/p.D705N,p.R663C/p.R701C,p.R658K/p.R696K,p.E250K/p.E288K,p.R212Q/p.R250Q,p.P36S,p.R869X/p.R907X,p.R212X/p.R250X	mut	p.T16I	trunc	p.C213S,p.R35S,p.C246X	mut	p.E145K/p.E160K/p.E179K	mut	p.P448L,p.G233S	mut	p.P632L,p.D238N,p.C236Y,p.E32K,p.E30K,p.G28R,p.D20N,p.E19K	trunc	p.V9M,p.V29I,p.E70K,c.67+1G>A	trunc	p.V704I,p.R657K,p.E647K,p.G554S,p.D542N,p.P352L,p.P352S,p.D107N,p.D68N,c.376-1G>A,p.W52X	trunc	p.T231I,p.G227E,p.G203S,c.585+1G>A/p.V196I,p.W176X	trunc	p.S168N/p.S231N,p.A171T,p.M170I,p.R165Q,p.A85V,p.W169X	mut
FFPE-DNA-08_S3	trunc	p.A5V,p.S8F,p.S9F,p.L137F/p.L85F,p.L140F/p.L88F,p.L121F/p.L173F,p.V247M/p.V299M/p.V340M,p.Q200X/p.Q252X	trunc	p.E341K,p.R328H,p.V258M,p.E133K,p.G130E,p.T34I,p.W333X	NA	NA	mut	p.D246N,p.E245K,p.D44N	mut	p.P1094S,p.G776E,p.H694P,p.H694D,p.S691R,p.S691I,p.P236L,p.S77F	trunc	p.G8D,p.E28K,p.G889E/p.G907E,p.C896Y/p.C914Y,p.V1758I/p.V1776I,p.D1921N/p.D1939N,p.S2800F/p.S2818F,p.E2806K/p.E2824K,p.Q1360X/p.Q1378X	mut	p.L57Q,p.T163M,p.G409E,p.457_469del,p.S322L/p.S854L	trunc	p.E85K,p.V158I/p.V161I,p.P200S/p.P203S,p.P202L/p.P205L,p.S320L/p.S323L,p.V497I/p.V500I,p.Q56X,p.T181fs/p.T184fs	trunc	p.16_16del,p.P224L,p.P252L,p.479_479del,p.H684Y,p.P805L,p.P885L,p.P886L,p.M1036I,p.E1108K,p.R1276Q,p.1326_1327del,p.P1518S,p.A1372V/p.A1589V,p.R1376W/p.R1593W,p.G1523E/p.G1740E,p.D1593N/p.D1810N,p.V1617M/p.V1834M,p.P1858S/p.P2075S,p.P2004L/p.P2221L,p.Q589X,c.3867-1G>A	trunc	p.35_35del,p.114_114del,p.122_122del,p.309_309del,p.321_321del,p.352_352del,p.S669F/p.S682F,p.S690F/p.S703F,p.H714Y/p.H727Y,p.P724S/p.P737S,p.M977I/p.M990I,p.E1008K/p.E1021K,p.P1054L/p.P1067L,p.P1073S/p.P1086S,p.G1157E/p.G1170E,p.M1288I/p.M1301I,p.E1730K/p.E1743K,p.E1733K/p.E1746K,p.D1734N/p.D1747N,p.E1735K/p.E1748K,p.E1736K/p.E1749K,p.E1740K/p.E1753K,p.E1743K/p.E1756K,p.G1802S/p.G1815S,p.D1926N/…	mut	p.M610I,p.G1190R	mut	p.D124N,p.G197S,p.203_204del,p.R321G,p.E348K,p.E566K,p.S747F,p.P750S,p.E1227K,p.V1535I	mut	p.A135V,p.S1655F,p.V2696I	trunc	p.S2264L,p.A1836V,p.A1836T,p.E1769K,p.G1163R,p.W1591X,p.I774fs	mut	p.E784K/p.E822K,p.E250K/p.E288K	NA	NA	mut	p.T269N,p.S193R,p.S135C	NA	NA	trunc	p.G755R/p.G791R,p.S623L,p.G458E,p.R805X/p.R841X	trunc	p.T673P,p.T672P,p.A533T,p.V365M,p.G91D,p.P13S,p.P711fs	mut	p.M1I	mut	p.R708Q,p.E653K,p.M211I,p.E198K,p.D34N,p.G26E	trunc	p.M16I,p.Q118X	trunc	p.G154S/p.G217S,p.R149C/p.R212C,p.R165Q,p.P82L,p.G40R,p.D29N,p.D126N/p.D189N/splicing,p.Q26X,p.Q19X	trunc
FFPE-DNA-11_S4	NA	NA	NA	NA	mut	p.L319F/p.L381F	trunc	p.S210Y/splicing,p.S210A/splicing	mut	p.M249I,p.D94A	mut	p.R24Q,p.S1205Y/p.S1223Y,p.P1648S/p.P1666S,p.V1771I/p.V1789I	mut	p.469_469del	NA	NA	mut	p.16_16del,p.P431L,p.479_479del,p.1326_1327del,p.R1446Q,p.P1518S,p.G1623S/p.G1840S	mut	p.35_35del,p.114_114del,p.122_122del,p.309_309del,p.352_352del,p.P1001A/p.P988A,p.P1001R/p.P988R	NA	NA	trunc	p.203_204del,p.T272P,p.E558K,p.G642fs	trunc	p.P434L,p.M577I,p.D1815N,p.R35X	trunc	p.G2601S,p.S2152F,p.V1474I,p.A2588V/splicing,p.I774fs	NA	NA	NA	NA	NA	NA	NA	NA	NA	NA	mut	p.T673P,p.V290I	mut	p.G17S	NA	NA	mut	p.Q118P	NA	NA	trunc
FFPE-DNA-25_S5	trunc	p.S8F,p.C46Y,p.M1I/p.M53I,p.T126M/p.T178M,p.L210F/p.L262F,p.T277I,p.R292K,p.L294F,p.G301R,p.E269K/p.E321K/p.E362K,p.G272S/p.G324S/p.G365S,p.G278R/p.G330R/p.G371R,p.V291M/p.V343M/p.V384M,p.H342Y/p.H394Y/p.H435Y,p.D344N/p.D396N/p.D437N,p.A349V/p.A401V/p.A442V,p.R437C/p.R489C/p.R530C,p.W359X/p.W411X/p.W452X,c.1105+1G>A/c.1261+1G>A/c.1384+1G>A	trunc	p.M339I,p.D325N,p.D262N,p.C224Y,p.T65M,p.R48H,p.R48C,p.W332X	trunc	p.S370F/p.S432F,p.G334E/p.G396E,p.E314K/p.E376K,p.G233D/p.G295D,p.T230I/p.T292I,p.R207Q/p.R269Q,p.S206L/p.S268L,p.L201F/p.L263F,p.S199L/p.S261L,p.E168K/p.E230K,p.D161N/p.D223N,p.T137I/p.T199I,p.D151N/p.D89N,p.V138M/p.V76M,p.E137K/p.E75K,p.M136I/p.M74I,p.E135K/p.E73K,p.P127S/p.P65S,p.T20I/p.T82I,p.R14C/p.R76C,p.P51L,p.P51S,p.G37E,splicing	mut	p.V426I,p.E338K,p.T298I,p.C293Y,p.E40K,p.V7M,p.V4I	trunc	p.V1421I,p.V1413M,p.E1408K,p.P1351S,p.E1303K,p.H1244Y,p.D1163N,p.S1106N,p.V1004I,p.D947N,p.G881D,p.S865F,p.E802K,p.S754F,p.T697I,p.S639N,p.D602N,p.H458Y,p.V351M,p.L323F,p.R317K,p.S252F,p.D239N,p.P158L,p.G83S,p.P75S,p.G2E,p.T786I/splicing,p.W288X	trunc	p.G8D,p.L48F/p.L58F,p.G108R/p.G118R,p.G245D/p.G263D,p.S281F/p.S299F,p.H289Y/p.H307Y,p.P377S/p.P395S,p.L391F/p.L409F,p.G469R/p.G487R,p.E547K/p.E565K,p.G549E/p.G567E,p.A671V/p.A689V,p.T810I/p.T828I,p.R886K/p.R904K,p.D899N/p.D917N,p.V1059I/p.V1077I,p.T1240I/p.T1258I,p.P1363L/p.P1381L,p.T1475M/p.T1493M,p.T1519I/p.T1537I,p.A1564V/p.A1582V,p.S1638F/p.S1656F,p.G1664D/p.G1682D,p.E1766K/p.E1784K,p.R1768K/…	mut	p.T163M	trunc	p.S341F/p.S344F,p.R375Q/p.R378Q,p.Q159X/p.Q162X	trunc	p.A167V,p.H173Y,p.P253S,p.P293S,p.G609R,p.A677T,p.R774C,p.T988I,p.G1143R,p.A1155T,p.V1185I,p.M1256I,p.T1360I,p.P1406S,p.S1369F/p.S1586F,p.P1377L/p.P1594L,p.T1443I/p.T1660I,p.S1538N/p.S1755N,p.P1742S/p.P1959S,p.P1742L/p.P1959L,p.R1763H/p.R1980H,p.E1806K/p.E2023K,p.L2022F/p.L2239F,p.E2038K/p.E2255K,p.G2066D/p.G2283D,p.Q1346X,p.Q1584X	trunc	p.S40F,p.P133S,p.P713S/p.P726S,p.P722L/p.P735L,p.E1147K/p.E1160K,p.M1296I/p.M1309I,p.E1729K/p.E1742K,p.E1737K/p.E1750K,p.G1802S/p.G1815S,p.D1812N/p.D1825N,p.G1882E/p.G1895E,p.D1997N/p.D2010N,p.P2034S/p.P2047S,p.C2114Y/p.C2127Y,p.R2115Q/p.R2128Q,p.H2205Y/p.H2218Y,splicing,p.W2000X/p.W2013X	trunc	p.E12K,p.G16R,p.P79S,p.H104Y,p.P118L,p.D242N,p.T260I,p.A308T,p.H321Y,p.H494Y,p.S564L,p.H675Y,p.H747Y,p.R804K,p.P851S,p.T856I,p.S930N,p.M988I,p.P1066L,p.A1107V,p.S1188N,p.G1239S,p.G1239D,p.D1240N,p.E1248K,p.M1346I,p.P1471S,p.T1475I,p.D1521N,p.S1542N,p.A1555V,p.A1569V,p.D1623N,p.P1705L,p.P1737L,p.S1798L,p.E1817K,p.V1822I,p.Q91X,p.Q852X,p.Q1062X	trunc	p.H61Y,p.D86N,p.R92C,p.G99R,p.T105M,p.V108M,p.D124N,p.L127F,p.E129K,p.C136Y,p.P176S,p.T262I,p.T297M,p.R338Q,p.E340K,p.G360R,p.P414L,p.R549C,p.E558K,p.R620C,p.P750S,p.D855N,p.S964F,p.T1085I,p.G1154S,p.P1215S,p.M1229I,p.P1284S,p.G1292D,p.G1375R,p.L1378F,p.G1401R,p.S1428F,p.H1524Y,p.D1525N,p.C1537Y,p.R77X,c.374-1G>A,p.G189R/splicing,c.719-1G>A,p.W350X,p.Q695X	trunc	p.L5F,p.D44N,p.S47L,p.G52E,p.A188V,p.G197E,p.C252Y,p.G330E,p.L508F,p.V566I,p.G587D,p.L726F,p.D863N,p.P955L,p.E957K,p.M963I,p.D965N,p.A1110V,p.G1130E,p.R1150K,p.V1161I,p.D1215N,p.A1699T,p.E1704K,p.D1705N,p.T1854I,p.S2058L,p.E2096K,p.S2141F,p.C2246Y,p.S2407L,p.E2409K,p.M2482I,p.M2503I,p.M2532I,p.G2694R,p.V2696I,p.T2737I,p.L2760F,p.T2771I,p.T2773I,p.G2777D,p.V2781I,p.S2860F,p.E2977K,p.A3054V,c.331+1…	trunc	p.V2609M,p.R2608K,p.L2593F,p.T2590I,p.E2586K,p.E2537K,p.E2529K,p.D2475N,p.G2468S,p.H2361Y,p.E2301K,p.G2275S,p.G2213R,p.R2193K,p.A2170T,p.V2167I,p.D2154N,p.T2127I,p.A2043V,p.H1999Y,p.P1985L,p.V1832I,p.T1799I,p.S1797F,p.E1788K,p.R1774K,p.E1769K,p.T1767I,p.P1700L,p.T1630I,p.H1587Y,p.T1563I,p.S1472F,p.P1447S,p.G1439S,p.P1438L,p.T1382I,p.A1218V,p.L1211F,p.R1183Q,p.V1167I,p.G1163E,p.H1086Y,p.A1003T,p.R…	trunc	p.A2099T/p.A2137T,p.S1699F/p.S1737F,p.E941K/p.E979K,p.E415K/p.E453K,p.E265K/p.E303K,p.C230Y/p.C268Y,p.S153L/p.S191L,p.E30K,p.Q353X/p.Q391X	mut	p.S278L,p.P85S,p.V47I,p.V39I	trunc	p.V340L,p.G209E,p.S193R,p.S193N,p.M136I,p.R35S,p.S160X,p.S81X	mut	p.A27V/p.A8V,p.H32Y/p.H47Y/p.H66Y,p.E48K/p.E63K/p.E82K,p.E197K/p.E212K/p.E231K,p.R238K/p.R253K/p.R272K,p.R241K/p.R256K/p.R275K	trunc	p.V813I/p.V849I,p.G798R/p.G834R,p.C797Y/p.C833Y,p.E794K/p.E830K,p.V769I/p.V805I,p.R761H/p.R797H,p.E756K/p.E792K,p.C754Y/p.C790Y,p.A741V/p.A777V,p.V736M/p.V772M,p.E638K,p.S623L,p.G565D,p.H536Y,p.G521R,p.A510T,p.V504M,p.P448L,p.P432S,p.S226F,p.A163T,p.G69R,p.S57L,p.E55K,p.D11N,p.D341N/splicing	trunc	p.T673P,p.R357H,p.S340N,p.S300N,p.P293L,p.V181M,p.R101K,p.E100K,p.G91S,c.1201-1G>A,p.W111X	trunc	p.M1I,p.A8T,p.G17D,p.E19K,p.R65K,p.E94K,splicing	trunc	p.G707S,p.S680F,p.P629L,p.R551H,p.S464F,p.P348S,p.G318D,p.R237C,p.A232V,p.V174M,p.H169Y,p.A167V,p.L159F,p.A95T,p.D68N,p.D67N,p.R60Q,p.E54K,p.C39Y,p.T16I,splicing,p.W196X	mut	p.E29K,p.M16I	trunc	p.V161I/p.V224I,p.E184K,p.A171T,p.M159I,p.S145F,p.H113Y,p.L13F,c.564+1G>A	trunc
FFPE-DNA-32_S6	trunc	p.A7V,p.P12S,p.P12L,p.L13F,p.V15I,p.G25R,p.H42Y/p.H94Y,p.L137F/p.L85F,p.L140F/p.L88F,p.R107C/p.R159C,p.L121F/p.L173F,p.D133N/p.D185N,p.P144S/p.P196S,p.P144L/p.P196L,p.V147I/p.V199I,p.V147A/p.V199A,p.V151M/p.V203M,p.G162S/p.G214S,p.R165Q/p.R217Q,p.G167R/p.G219R,p.E168K/p.E220K,p.V169I/p.V221I,p.R190W/p.R242W,p.G211R/p.G263R,p.M284I,p.P289S,p.G300E,p.G303R,p.R306K,p.G221S/p.G273S/p.G314S,p.D231N/p.…	trunc	p.M403I,p.E401K,p.D398N,p.E355K,p.G345S,p.C344Y,p.M342I,p.M339I,p.R328H,p.G327D,p.G303S,p.G294R,p.E267K,p.D262N,p.A260V,p.S259L,p.R251H,p.A250V,p.M134I,p.E133K,p.E132K,p.S126N,p.P125S,p.S122L,p.T81I,p.T72I,p.P70L,p.R69W,p.R67W,p.L52F,p.P51S,p.R48C,p.V45M,p.T34I,p.G10S,p.V4M,p.S2N,p.M1I,p.Q352X,p.W80X,p.W80X,p.Q47X	trunc	p.S412F/p.S474F,p.H407Y/p.H469Y,p.P366S/p.P428S,p.L319F/p.L381F,p.P308S/p.P370S,p.T244I/p.T306I,p.V209M/p.V271M,p.E202K/p.E264K,p.S199L/p.S261L,p.E168K/p.E230K,p.V166M/p.V228M,p.G102D/p.G164D,p.G161E/p.G99E,p.G159D/p.G97D,p.V147M/p.V85M,p.S130F/p.S68F,p.P127L/p.P65L,p.R24K/p.R86K,p.C15Y/p.C77Y,p.T10I/p.T72I,p.P70L/p.P8L,p.P70S/p.P8S,p.P50S,p.Q410X/p.Q472X,p.W18X/p.W80X	mut	p.A300T,p.E295K,p.G283S,p.R249H,p.R166Q,p.P121L,p.T81I,p.L77F,p.G37E,p.G37R,p.R15K,p.M1I	trunc	p.T1597I,p.P1592L,p.G1537R,p.G1531D,p.G1286E,p.H1244Y,p.P1094L,p.P1094S,p.T1087I,p.A851T,p.G850E,p.A848T,p.G846S,p.A841T,p.V807M,p.R806H,p.E804K,p.E803K,p.E802K,p.V800M,p.D769N,p.G756S,p.H755Y,p.R753Q,p.R753W,p.C688Y,p.D642N,p.E467K,p.P381S,p.D328N,p.L323F,p.L321F,p.S319F,p.D239N,p.P238L,p.S237F,p.P236L,p.P236S,p.P230L,p.P75S,p.Q1589X,p.Q1588X,p.W1510X,p.W1320X,p.W337X	trunc	p.A3V,p.G6S,p.G6D,p.V10I,p.A11T,p.P19S,p.V21I,p.G23R,p.G29S,p.E37K,p.E14K,p.M18I,p.S102F/p.S92F,p.R104C/p.R94C,p.R194K/p.R204K,p.M200I/p.M210I,p.E201K/p.E211K,p.E202K/p.E212K,p.E233K/p.E251K,p.E244K/p.E262K,p.G245S/p.G263S,p.G245D/p.G263D,p.T287I/p.T305I,p.D324N/p.D342N,p.G333E/p.G351E,p.L389F/p.L407F,p.G469R/p.G487R,p.A483T/p.A501T,p.H580Y/p.H598Y,p.G600S/p.G618S,p.S670L/p.S688L,p.G889R/p.G907R,…	trunc	p.G8E,p.V109I,p.E112K,p.D183N,p.G469delinsGG,p.R609K/p.R77K,p.T117I/p.T649I,p.P120L/p.P652L,p.P235L/p.P767L,p.R255Q/p.R787Q,p.G264E/p.G796E,p.R309C/p.R841C,p.S320F/p.S852F,p.D348N/p.D880N,p.Q162X/p.Q694X	trunc	p.S44F,p.V61I,p.T72I,p.T76I,p.A79V,p.D82N,p.G122S,p.G122D,p.G129D,p.H156Y/p.H159Y,p.S162F/p.S165F,p.S165F/p.S168F,p.E169K/p.E172K,p.A170T/p.A173T,p.P198S/p.P201S,p.P200S/p.P203S,p.P200L/p.P203L,p.A201T/p.A204T,p.P206S/p.P209S,p.S214F/p.S217F,p.T241I/p.T244I,p.P258L/p.P261L,p.G266E/p.G269E,p.R267K/p.R270K,p.H271Y/p.H274Y,p.S272F/p.S275F,p.R281W/p.R284W,p.S320L/p.S323L,p.M373I/p.M376I,p.G377E/p.G38…	trunc	p.16_16del,p.R32Q,p.E33K,p.E34K,p.G36E,p.G37S,p.E38K,p.A39T,p.M50I,p.E57K,p.P153L,p.P158S,p.S159F,p.A163V,p.H170Y,p.P194S,p.P194L,p.P223L,p.P224S,p.P225S,p.P225L,p.S233F,p.A243V,p.A247V,p.S249F,p.P252S,p.P253S,p.P253L,p.S254F,p.S255F,p.A257V,p.S258F,p.S261L,p.P289L,p.A291V,p.A348T,p.A349V,p.A353V,p.P431L,p.T433I,p.A441V,p.S446F,p.G455R,p.G455E,p.P476S,p.A496T,p.S593F,p.P598L,p.P600L,p.M618I,p.P65…	trunc	p.42_44del,p.S51F,p.Q114delinsQQQ,p.G144D,p.P203S,p.A216V,p.S286F,p.G305D,c.918_927AGGCGGCGGC,p.G308S,p.G317R,p.G317E,p.G318R,p.G318E,p.321_321del,p.352_352del,p.A489V,p.A491V,p.A492V,p.S513F,p.G588D/p.G601D,p.C593Y/p.C606Y,p.P649L/p.P662L,p.S664N/p.S677N,p.S671F/p.S684F,p.D673N/p.D686N,p.T677M/p.T690M,p.G678R/p.G691R,p.T679M/p.T692M,p.A681V/p.A694V,p.S685L/p.S698L,p.A689V/p.A702V,p.T693M/p.T706M…	trunc	p.M1I,p.A2T,p.G6R,p.D11N,p.E12K,p.R14K,p.G16R,p.G16E,p.D21N,p.E22K,p.P38S,p.A39V,p.L47F,p.H48Y,p.L50F,p.T55I,p.G59R,p.G59E,p.S64F,p.P79S,p.S83F,p.A86V,p.D111N,p.P114S,p.P118L,p.V190I,p.R285Q,p.R310H,p.T408I,p.V415I,p.H475Y,p.A496V,p.S497F,p.G514E,p.H595Y,p.M610I,p.V617I,p.D625N,p.P654L,p.S659F,p.S660L,p.A664V,p.T665I,p.P670L,p.R683K,p.P724S,p.P751S,p.P774L,p.P780S,p.V791I,p.S799N,p.P850S,p.P851L,…	trunc	p.M1I,p.5_6del,p.S62F,p.R77Q,p.T82M,p.E98K,p.G99R,p.E101K,p.D107N,p.V108M,p.E109K,p.G112E,p.E115K,p.S117N,p.G121D,p.E122K,p.D124N,p.D128N,p.E129K,p.R265H,p.R271Q,p.T272I,p.V291I,p.A307V,p.H315Y,p.A316V,p.R323C,p.R336K,p.R338Q,p.E340K,p.M341I,p.E342K,p.E344K,p.V347M,p.E352K,p.R413Q,p.R417Q,p.R422K,p.E429K,p.G434R,p.V435I,p.D445N,p.D451N,p.G452R,p.E453K,p.V486M,p.R541W,p.R545C,p.R549C,p.H556Y,p.E55…	trunc	p.E2097K,p.M2107I,p.M2224I,p.D2240N,p.D2249N,p.T2333K,p.R2832C,p.T2853M,p.Q161X	trunc	p.E2630K,p.V2620M,p.G2618E,p.G2618R,p.E2617K,p.S2615F,p.G2611E,p.V2609M,p.R2606Q,p.V2602I,p.R2533Q,p.L2531F,p.M2526I,p.P2525S,p.G2522R,p.V2520I,p.D2372N,p.C2326Y,p.S2272L,p.P2271L,p.P2271S,p.M2266I,p.P2261S,p.T2254I,p.A2215T,p.D2214N,p.M2204I,p.H2203Y,p.A2201V,p.E2196K,p.D2154N,p.T2127I,p.T2092I,p.E2059K,p.M2058I,p.D2055N,p.V2053I,p.M2052I,p.A2002V,p.T1989I,p.V1957M,p.E1954K,p.R1951Q,p.L1944F,p.P…	trunc	p.G2428S/p.G2466S,p.P2403S/p.P2441S,p.G2396S/p.G2434S,p.D2355N/p.D2393N,p.R2349K/p.R2387K,p.V2331I/p.V2369I,p.P2269S/p.P2307S,p.E2215K/p.E2253K,p.G2212E/p.G2250E,p.T2162I/p.T2200I,p.S2100F/p.S2138F,p.E2062K/p.E2100K,p.R2047H/p.R2085H,p.D2026N/p.D2064N,p.S2020N/p.S2058N,p.D1972N/p.D2010N,p.D1970N/p.D2008N,p.S1954F/p.S1992F,p.S1904N/p.S1942N,p.T1846I/p.T1884I,p.D1758N/p.D1796N,p.G1710R/p.G1748R,p.R…	trunc	p.D358N,p.V352I,p.D294N,p.R286K,p.S186F,p.P106L,p.P103S,p.S89F,p.P87S,p.H86Y,p.P85L,p.P85S,p.G20E,p.P18L,p.Q185X,p.Q96X,p.Q80X	trunc	p.G289S,p.P261T,p.H257Q,p.C246S,p.M231I,p.V214L,p.P206S,p.A200T,p.T198S,p.L196M,p.S193R,p.R191K,p.M136I,p.S135C,p.M125I,p.V119I,p.E104V,p.R95K,p.R86K,p.R84S,p.G75R,p.T70K,p.G50V,p.R49L,p.R36M,p.P15S,p.K11M,p.W161X,p.C112X,splicing,p.R39X,p.X37L,p.Q30X	mut	p.A62V/p.A77V/p.A96V,p.A113T/p.A79T/p.A94T,p.R143K/p.R158K/p.R177K,p.G144D/p.G159D/p.G178D,p.T181I/p.T196I/p.T215I,p.G192R/p.G207R/p.G226R,p.G192E/p.G207E/p.G226E,p.V200M/p.V215M/p.V234M,p.G201E/p.G216E/p.G235E,p.D234N/p.D249N/p.D268N	trunc	p.E816K/p.E852K,p.P812S/p.P848S,p.E806K/p.E842K,p.G766D/p.G802D,p.G766S/p.G802S,p.P757L/p.P793L,p.E756K/p.E792K,p.G755R/p.G791R,p.V748I/p.V784I,p.S740N/p.S776N,p.G737S/p.G773S,p.G639R,p.M633I,p.A526T,p.G521R,p.P518S,p.V478M,p.P449L,p.P440S,p.R376Q,p.G295R,p.S282F,p.E243K,p.G236R,p.T230I,p.S228L,p.V156M,p.T122I,p.E55K,p.D36N,p.G30E,p.V25M,p.R805X/p.R841X,p.Q224X,p.R22X	trunc	p.V817M,p.A743V,p.S727L,p.R650H,p.E647K,p.A637V,p.E530K,p.E529K,p.P525L,p.R335K,p.S329N,p.G328D,p.V327M,p.V290I,p.S252N,p.C236Y,p.L225F,p.E184K,p.G116E,p.C104Y,p.R101K,p.R96Q,p.G91S,p.S84F,p.T79I,p.P74S,p.G41S,p.E32K,p.G31R,p.E30K,p.E29K,p.R23Q,p.A21T,p.D20N,p.S15N,p.D12N,p.V7M,p.M5I,p.P711fs,p.Q638X,c.1201-1G>A,p.W234X,p.W111X	trunc	p.M1I,p.A6T,p.A8T,p.V9M,p.A11T,p.G17S,p.V29I,p.G38E,p.E64K,p.R65K,p.D73N,c.67+1G>A	trunc	p.G707D,p.S705N,p.V704I,p.R657K,p.E655K,p.V654I,p.E652K,p.E647K,p.S414F,p.T351I,p.P350S,p.P339S,p.E283K,p.R252H,p.R244K,p.A243T,p.E242K,p.V209I,p.D204N,p.G197E,p.T177I,p.P175L,p.V174M,p.G109E,p.V106M,p.C91Y,p.V77M,p.D75N,p.D74N,p.D67N,p.T64I,p.S63F,p.V62I,p.S58F,p.R56C,p.E55K,p.E54K,p.L18F,p.T16I,p.L14F,p.Q702X,c.1983+1G>A,splicing,p.W202X,p.W52X,p.W52X,p.G23D/splicing	trunc	p.G233D,p.P204L,p.D201N,p.D191N,p.R183Q,p.E165K,p.R164Q,p.V159M,p.C158Y,p.M157I,p.R127W,p.R109C,p.R106C,p.S105F,p.A100V,p.G36S,p.W188X,p.W176X,p.W30X	trunc	p.G164S/p.G227S,p.M155I/p.M218I,p.T153M/p.T216M,p.R149C/p.R212C,p.E139K/p.E202K,p.E184K,p.E179K,p.D176N,p.M170I,p.A167T,p.V163M,p.V161I,p.E158K,p.S145F,p.A142V,p.R139C,p.T118I,p.P116S,p.T115I,p.H113Y,p.A89V,p.A85V,p.P82L,p.P82S,p.R78W,p.H71Y,p.A68V,p.P38S,p.A37T,p.E36K,p.T35I,p.D29N,p.S28N,p.G21E,p.Q144X/p.Q207X,c.564+1G>A,p.W181X,p.W181X,p.W169X,p.W169X,p.Q121X,p.W24X,p.W24X,p.Q19X	trunc
FFPE-DNA-35_S7	mut	p.P134L/p.P82L	NA	NA	NA	NA	NA	NA	NA	NA	NA	NA	NA	NA	NA	NA	mut	p.1326_1327del	mut	p.122_122del,p.352_352del	NA	NA	NA	NA	trunc	p.W1750X	trunc	p.E2209K,p.P1164S,p.I774fs	NA	NA	NA	NA	NA	NA	NA	NA	NA	NA	mut	p.T673P,p.N412S	NA	NA	mut	p.D74N	mut	p.V133G	NA	NA	NA
FFPE-DNA-36_S8	NA	NA	NA	NA	NA	NA	mut	p.E438K	NA	NA	mut	p.D464N/p.D482N	mut	p.G469delinsGG	NA	NA	mut	p.16_16del,p.K26N,p.N106T,p.N116T	mut	p.T13P,p.H14P,p.S15R,p.35_35del,p.114_114del,p.122_122del,p.309_309del,p.321_321del,p.352_352del,p.A445delinsAP,p.S451P,p.Q452P,p.Q456P	mut	p.S1314N,p.P1531S	mut	p.E342K	mut	p.Q984K,p.C1736Y	trunc	p.I774fs	mut	p.T217I/p.T255I	NA	NA	NA	NA	NA	NA	mut	p.A526T	mut	p.T673P,p.T672P,p.473_474del	NA	NA	NA	NA	NA	NA	mut	p.E79K	trunc
FFPE-DNA-42_S9	NA	NA	NA	NA	NA	NA	NA	NA	NA	NA	trunc	p.2100_2100del/p.2118_2118del,p.R481X/p.R499X,p.R1902X/p.R1920X	mut	p.466_469del	NA	NA	trunc	p.1326_1327del,p.G1631fs/p.G1848fs	mut	p.122_122del,p.P719S/p.P732S	NA	NA	mut	p.E342K	mut	p.H42Y	trunc	p.I774fs	mut	p.E1646K/p.E1684K,p.S681F/p.S719F	NA	NA	NA	NA	NA	NA	NA	NA	NA	NA	NA	NA	NA	NA	NA	NA	NA	NA	mut
FFPE-DNA-48_S10	mut	p.H342Y/p.H394Y/p.H435Y	NA	NA	NA	NA	NA	NA	mut	p.G1137R	trunc	p.S1382L/p.S1400L,p.R1505I/p.R1523I,p.R2798X/p.R2816X	mut	p.466_469del	NA	NA	mut	p.1326_1327del	mut	p.122_122del	NA	NA	NA	NA	mut	p.M2527I	trunc	p.I774fs	trunc	p.G2037R/p.G2075R,p.R1701X/p.R1739X	NA	NA	NA	NA	NA	NA	NA	NA	mut	p.T672P	NA	NA	mut	p.I176T	mut	p.G33E	trunc	p.D29N,p.P38fs	trunc
FFPE-DNA-49_S11	trunc	p.R282X/p.R334X/p.R375X	NA	NA	NA	NA	NA	NA	NA	NA	mut	p.D1016Y/p.D998Y,p.R1505I/p.R1523I	mut	p.G409R,p.466_469del	NA	NA	trunc	p.I1513fs/p.I1730fs	trunc	p.122_122del,p.309_309del,p.352_352del,p.P772L/p.P785L,p.E1730K/p.E1743K,p.Q872X/p.Q885X	mut	p.H1657Y	mut	p.5_6del	mut	p.G1817R,p.G2502S	trunc	p.T2590I,p.I774fs	trunc	p.G535S/p.G573S,p.S484F/p.S522F,p.D295N/p.D333N,p.W1596X/p.W1634X	NA	NA	NA	NA	NA	NA	NA	NA	mut	p.T673P	NA	NA	NA	NA	NA	NA	NA	NA	trunc
FFPE-DNA-63_S12	NA	NA	NA	NA	NA	NA	NA	NA	trunc	p.S1487L,p.W243X	mut	p.H390Y/p.H408Y,p.D1016Y/p.D998Y,p.L2180F/p.L2198F	NA	NA	NA	NA	trunc	p.16_16del,p.479_479del,p.1326_1327del,p.M274fs	mut	p.114_114del,p.122_122del,p.321_321del,p.352_352del,p.A445delinsAP,p.S451P	NA	NA	NA	NA	mut	p.T1100M	trunc	p.C520Y,p.R215C,p.R1814fs,p.I774fs	NA	NA	NA	NA	NA	NA	NA	NA	NA	NA	mut	p.T673P,p.T672P	NA	NA	NA	NA	mut	p.V134G	NA	NA	NA
[truncated: 487 more columns]

## Sheet: Plasma
#Sample	AKT1	AKT1_positions	APC	APC_positions	ATM	ATM_positions	BRAF	BRAF_positions	BRCA1	BRCA1_positions	BRCA2	BRCA2_positions	CDKN2A	CDKN2A_positions	CTNNB1	CTNNB1_positions	GNAS	GNAS_positions	KRAS	KRAS_positions	MLH1	MLH1_positions	MSH2	MSH2_positions	MSH6	MSH6_positions	PALB2	PALB2_positions	PIK3CA	PIK3CA_positions	PMS1	PMS1_positions	PMS2	PMS2_positions	PTEN	PTEN_positions	RNF43	RNF43_positions	SMAD4	SMAD4_positions	STK11	STK11_positions	TP53	TP53_positions	VHL	VHL_positions
Plasma02_S13	NA	NA	NA	NA	mut	p.P2759S	NA	NA	mut	p.S234I/p.S281I	mut	p.P453Q,p.N2048D	NA	NA	NA	NA	mut	p.R250L/p.R251L/p.R265L/p.R266L/p.R908L	NA	NA	mut	p.A143V/p.A45V	NA	NA	NA	NA	NA	NA	trunc	c.1665-1G>A	NA	NA	mut	p.A262T	NA	NA	trunc	p.G456fs	NA	NA	NA	NA	NA	NA	NA	NA
Plasma04_S11	NA	NA	mut	p.E244K/p.E262K,p.G843S/p.G861S,p.S952R/p.S970R	mut	p.L1498I	NA	NA	NA	NA	trunc	p.P202L,p.A1326V,p.R2087K,p.S2516P,p.G2584S,p.S3231L,p.E2037X	mut	p.P102L,p.G38R	NA	NA	mut	p.D320Y,p.A467T/p.M404I	NA	NA	trunc	p.R167C/p.R24C/p.R265C,p.228_229del/p.326_327del/p.85_86del,p.E216fs/p.E359fs/p.E457fs,p.W473X/p.W616X/p.W714X	NA	NA	NA	NA	mut	p.G866S	mut	p.H14N,p.H14Q,p.L15W,p.A995T	NA	NA	mut	p.A190V	mut	p.P204S	NA	NA	mut	p.G286S	NA	NA	NA	NA	mut	p.P95S
Plasma15_S15	NA	NA	mut	p.L1111S/p.L1129S	mut	p.D44Y,p.S333F	NA	NA	NA	NA	NA	NA	NA	NA	NA	NA	NA	NA	NA	NA	NA	NA	trunc	c.366+1G>A	NA	NA	NA	NA	NA	NA	mut	p.A209V	NA	NA	NA	NA	NA	NA	NA	NA	NA	NA	NA	NA	NA	NA
Plasma21_S19	mut	p.W80L	mut	p.L1111S/p.L1129S,p.P1584S/p.P1602S,p.R1605G/p.R1623G	mut	p.F582L,p.K1454N,p.L2188F,p.A2325T	NA	NA	trunc	p.D1105N/p.D1152N,p.V152M/p.V199M/splicing	mut	p.G2195C	NA	NA	mut	p.E736K	mut	p.P489T,p.S466L,p.S550L	NA	NA	mut	p.D135N/p.D278N/p.D376N,p.W425L/p.W568L/p.W666L	NA	NA	mut	p.P170L,p.G599R,p.A787T	mut	p.E205K	mut	p.A423V	trunc	p.H726R/p.H765R,p.E168X	mut	p.S553L	mut	p.D331N	NA	NA	NA	NA	mut	p.P324L	NA	NA	NA	NA
Plasma22_S17	NA	NA	NA	NA	NA	NA	NA	NA	NA	NA	NA	NA	NA	NA	NA	NA	NA	NA	NA	NA	NA	NA	NA	NA	NA	NA	NA	NA	NA	NA	NA	NA	NA	NA	NA	NA	NA	NA	NA	NA	NA	NA	NA	NA	NA	NA
Plasma23_S14	NA	NA	trunc	p.H1879Y/p.H1897Y,p.Q2709X/p.Q2727X	mut	p.L100F,p.D2249N	NA	NA	NA	NA	trunc	p.N346K,p.E808K,p.S1848I,p.G602fs,p.S1848fs,p.Q2345X	mut	p.A68T/p.R82H	mut	p.T779N	mut	p.A496S,p.C551F	NA	NA	NA	NA	mut	p.G751V	mut	p.P233L,p.R298Q	trunc	p.S133T,p.W575X	NA	NA	trunc	p.R226Q/p.R265Q,p.N503H/p.N542H,p.C507F/p.C546F,p.E741K/p.E780K,p.D648N/p.D771N/p.D810N,p.R55X,p.E504X/p.E543X	mut	p.S418F	mut	p.G20R	NA	NA	NA	NA	mut	p.E145D	NA	NA	mut	p.R69C
Plasma24_S16	NA	NA	mut	p.E1039K/p.E1057K,p.S1216C/p.S1234C,p.A1278T/p.A1296T,p.D1853N/p.D1871N,p.A2028T/p.A2046T	mut	p.D1278E,p.G1788V,p.P2271L	mut	p.H297L	mut	p.S1548P/p.S1595P/p.S1616P/p.S491P,p.A1369T/p.A1416T/p.A313T	trunc	p.M1I,p.T1414K,p.V2716M,p.E2863K,p.Q1502X	mut	p.G67S/p.R81Q,p.R22W	mut	p.P606H	mut	p.S117F,p.E190A,p.T32I,p.P531S,p.V169L/p.V170L/p.V184L/p.V185L/p.V827L	NA	NA	NA	NA	NA	NA	NA	NA	mut	p.L897F,p.A890T	mut	p.P953L	NA	NA	NA	NA	NA	NA	mut	p.G373D,p.L138F	mut	p.S325F,p.A375T	NA	NA	NA	NA	NA	NA
Plasma29_S12	NA	NA	NA	NA	NA	NA	NA	NA	NA	NA	mut	p.N556D	NA	NA	NA	NA	mut	p.R600G	NA	NA	NA	NA	NA	NA	NA	NA	NA	NA	NA	NA	NA	NA	NA	NA	NA	NA	NA	NA	NA	NA	NA	NA	NA	NA	NA	NA
Plasma30_S18	NA	NA	NA	NA	mut	p.A1309T	NA	NA	NA	NA	NA	NA	NA	NA	mut	p.P154S	NA	NA	NA	NA	NA	NA	NA	NA	NA	NA	trunc	p.S133T,p.P129H,p.R131_V132delinsX	NA	NA	NA	NA	NA	NA	NA	NA	NA	NA	NA	NA	NA	NA	NA	NA	NA	NA
Plasma32_S10	mut	p.D127N	mut	p.E211K/p.E221K,p.S302L/p.S320L,p.L1262F/p.L1280F,p.E2166K/p.E2184K,p.S2519F/p.S2537F	trunc	p.E957V,p.L1654I,p.T2333K,p.H2430Y,p.T2737I,p.R2832C,c.2922-1G>T	trunc	p.E26D,p.E45X	trunc	p.A1119V/p.A1166V,p.G901R/p.G948R,p.Q1135fs/p.Q1182fs	mut	p.A75V,p.F266L,p.K2244E,p.D3108Y	mut	p.A111V	mut	p.G442S,p.L756Q	mut	p.P345R,p.347_356del/p.410_418del,p.P349L,p.W591R	NA	NA	mut	p.E89K,p.P202S/p.P300S/p.P59S,p.E242K/p.E385K/p.E483K	trunc	p.F474fs	mut	p.G306E	trunc	p.C886X	trunc	p.E35V,p.L156I,p.E784X	NA	NA	mut	p.Q555R	NA	NA	trunc	p.R454C,p.M173I,p.Q414X	mut	p.E33K,p.A241V	NA	NA	mut	p.F253L/p.F346L/p.F385L	NA	NA
Plasma41_S20	NA	NA	NA	NA	NA	NA	NA	NA	NA	NA	NA	NA	NA	NA	NA	NA	NA	NA	NA	NA	NA	NA	NA	NA	NA	NA	NA	NA	NA	NA	NA	NA	NA	NA	NA	NA	NA	NA	NA	NA	NA	NA	NA	NA	NA	NA
Plasma57_S2	NA	NA	mut	p.T1441S/p.T1459S,p.Q2099delinsQA/p.Q2117delinsQA	NA	NA	NA	NA	NA	NA	NA	NA	NA	NA	NA	NA	NA	NA	NA	NA	NA	NA	NA	NA	NA	NA	NA	NA	NA	NA	trunc	p.N503H/p.N542H,p.E504X/p.E543X	NA	NA	NA	NA	NA	NA	NA	NA	NA	NA	NA	NA	NA	NA
Plasma61_S3	NA	NA	NA	NA	NA	NA	NA	NA	NA	NA	NA	NA	NA	NA	NA	NA	mut	p.Q371R,p.Q403P,p.M404T,p.A467S/p.M404I	NA	NA	NA	NA	NA	NA	NA	NA	NA	NA	NA	NA	NA	NA	NA	NA	NA	NA	NA	NA	NA	NA	NA	NA	NA	NA	NA	NA
Plasma62_S1	NA	NA	NA	NA	NA	NA	NA	NA	NA	NA	NA	NA	NA	NA	NA	NA	NA	NA	NA	NA	NA	NA	NA	NA	mut	p.S503C	NA	NA	NA	NA	NA	NA	NA	NA	NA	NA	NA	NA	NA	NA	NA	NA	NA	NA	NA	NA
Plasma63_S4	NA	NA	NA	NA	NA	NA	mut	p.E623K	mut	p.T1503I/p.T1550I/p.T1571I/p.T446I	NA	NA	NA	NA	NA	NA	NA	NA	NA	NA	NA	NA	NA	NA	NA	NA	NA	NA	NA	NA	NA	NA	NA	NA	NA	NA	NA	NA	NA	NA	NA	NA	NA	NA	NA	NA
